# Supplementary material for: A role for small secreted proteins (SSPs) in a saprophytic fungal lifestyle: Ligninolytic enzyme regulation in Pleurotus ostreatus
Source: Sci Rep. 2017 Nov 6;7:14553. doi: 10.1038/s41598-017-15112-2 (PMC5674062; doi:10.1038/s41598-017-15112-2)
Supplement: Supplementary file 3 — Table S2 [file 41598_2017_15112_MOESM3_ESM.csv]

Protein_ID	b2go annotation	locus	MeanFPKM_Con	Mean FPKM_HMF	log2(foldchange)	p value	q value	significant	RQ
65712	ectomycorrhiza-regulated small secreted protein	scaffold_20:260452-260968	20.952	18802.9	9.80965	0	0	yes	897.4265152
46202	ectomycorrhiza-regulated small secreted protein	scaffold_1:491573-492086	10.1351	7280.87	9.4886	0	0	yes	718.3783194
109048	hypothetical protein PLEOSDRAFT_1099919	scaffold_255:43-477	35.8763	11880.3	8.37132	0	0	yes	331.1451688
87392	terpenoid synthase	scaffold_6:1280424-1281695	0.228478	74.379	8.34669	0	0	yes	325.5397716
91630	ectomycorrhiza-regulated small secreted protein	scaffold_1:493281-493794	17.6318	4403.46	7.96431	0	0	yes	249.7446564
51118	chitin synthase	scaffold_3:158471-162625	4.64178	547.878	6.88303	0	0	yes	118.0316535
95343	glutathione s-transferase c-terminal-like protein	scaffold_4:26871-27637	0.747239	84.0309	6.8132	0	0	yes	112.4546884
129097	alcohol oxidase	scaffold_12:103894-107902	1.2008	106.787	6.47459	0	0	yes	88.92948958
82810	carbohydrate esterase family 16 protein	scaffold_1:4077070-4078583	6.20711	495.345	6.31837	0	0	yes	79.80294043
88901	hypothetical protein PLEOSDRAFT_1099919	scaffold_10:292809-293752	7.89966	618.605	6.29108	0	0	yes	78.30757681
89898	major royal jelly protein	scaffold_15:483404-484970	28.4344	1892.26	6.05633	0	0	yes	66.54830427
73438	camk family protein kinase	scaffold_8:1258771-1260224	17.6094	881.339	5.64528	0	0	yes	50.04936986
97874	protein	scaffold_7:14660-15443	1.33144	64.7712	5.6043	0	0	yes	48.64771036
47703	nadh:flavin oxidoreductase nadh oxidase	scaffold_2:1239660-1240994	2.0383	79.5842	5.28705	0	0	yes	39.04456949
116955	fmn-linked oxidoreductase	scaffold_9:863502-865011	10.6874	360.227	5.07493	0	0	yes	33.70591769
114510	aryl-alcohol oxidase	scaffold_1:3454578-3458966	11.2857	358.962	4.99127	0	0	yes	31.80694709
52165	nad-p-binding protein	scaffold_3:3226726-3228291	37.1367	1058.1	4.83249	0	0	yes	28.49209894
69649	alcohol oxidase	scaffold_1:3748139-3750852	22.1283	614.424	4.79527	0	0	yes	27.76643398
131402	hypothetical protein GALMADRAFT_271949	scaffold_73:9918-10870	2.3856	65.7302	4.78413	0	0	yes	27.55285668
58702	aldo keto reductase	scaffold_7:12652-14207	0.363467	9.75755	4.74662	3.96E-09	9.79E-08	yes	26.8457164
88008	hypothetical protein PLEOSDRAFT_161911	scaffold_7:1629697-1630153	7.6463	201.817	4.72214	0	0	yes	26.39403472
92777	alcohol oxidase	scaffold_1:3761844-3764193	1.20162	29.0269	4.59434	0	0	yes	24.15650779
68251	protein	scaffold_266:1860-2492	3.30246	78.5905	4.57274	0	0	yes	23.79753106
67603	hypothetical protein PLEOSDRAFT_1099919	scaffold_66:10662-11389	27.5293	651.376	4.56445	0	0	yes	23.66117805
134849	hypothetical protein PLEOSDRAFT_1099919	scaffold_255:2881-4107	19.8853	458.078	4.52582	0	0	yes	23.03602679
63887	nadh:flavin oxidoreductase nadh oxidase	scaffold_14:133475-134784	2.80198	55.8269	4.31644	0	0	yes	19.92406338
68782	mannitol-1-phosphate dehydrogenase	scaffold_1:66083-67882	4.46414	85.0639	4.25209	0	0	yes	19.05489826
99122	dj-1 family protein	scaffold_9:1078994-1079723	6.72244	125.015	4.21697	0	0	yes	18.59663901
60915	nad -binding protein	scaffold_9:377322-378688	1.4768	26.0729	4.14201	0	0	yes	17.65506222
125816	indoleamine -dioxygenase	scaffold_5:545652-546981	4.33383	73.4411	4.08287	0	0	yes	16.9459663
61837	small cysteine-rich protein	scaffold_10:1017862-1018168	8.69519	146.226	4.07184	2.22E-16	1.14E-14	yes	16.81690139
112494	acetyl- synthetase-like protein	scaffold_4:1015863-1023137	31.0227	511.19	4.04246	0	0	yes	16.47789444
87313	molybdopterin binding oxidoreductase	scaffold_6:1029555-1031581	31.6632	510.578	4.01126	0	0	yes	16.12536599
87572	serine-threonine rich protein	scaffold_6:2002121-2002649	2.84738	45.5957	4.00119	1.73E-09	4.48E-08	yes	16.01320297
93191	aldo keto reductase	scaffold_2:660371-661621	20.6943	320.262	3.95195	0	0	yes	15.47588491
89300	acid protease	scaffold_11:769174-769751	23.0185	355.024	3.94705	0	0	yes	15.42341145
94118	protein	scaffold_2:3108574-3109124	7.8648	119.144	3.92115	0	0	yes	15.14899309
127239	hypothetical protein PLEOSDRAFT_1108164	scaffold_7:415898-416297	3.55577	52.7797	3.89175	2.91E-09	7.29E-08	yes	14.84340323
100566	nad -binding protein	scaffold_17:281326-282453	4.30825	62.4782	3.85818	0	0	yes	14.50200026
60047	glycoside hydrolase family 18 protein	scaffold_8:1167445-1168913	2.41394	34.6579	3.84372	0	0	yes	14.35737404
95432	protein	scaffold_4:320079-321124	20.8253	297.018	3.83414	0	0	yes	14.26235189
84783	glycoside hydrolase family 17 protein	scaffold_3:1949860-1951086	3.28219	43.874	3.74064	0	0	yes	13.36733534
100572	nad-p-binding protein	scaffold_17:301453-302651	2.3282	30.8595	3.72843	0	0	yes	13.25468059
58910	aldo keto reductase	scaffold_7:1292078-1293352	128.478	1697.76	3.72404	0	0	yes	13.21440902
116493	cytochrome p450	scaffold_6:1764765-1767517	5.32212	69.0713	3.69801	0	0	yes	12.97812445
46417	hemerythrin hhe cation binding domain-containing protein	scaffold_1:3685373-3686321	0.87313	11.2935	3.69316	0.000000059	0.00000124	yes	12.93456831
54233	glutathione s-transferase c-terminal-like protein	scaffold_4:28455-29359	5.51733	70.0306	3.66594	0	0	yes	12.6928136
46813	thaumatin-like protein	scaffold_1:3817967-3819298	21.8555	272.087	3.638	0	0	yes	12.44936282
121882	aryl-alcohol oxidase	scaffold_1:3460991-3463247	18.4901	227.016	3.61797	0	0	yes	12.27771346
99416	protein	scaffold_10:858168-858600	24.6336	297.577	3.59456	0	0	yes	12.08009588
120845	hypothetical protein PLEOSDRAFT_1099919	scaffold_1:494289-495600	37.5644	449.654	3.58138	0	0	yes	11.97023856
91045	protein	scaffold_33:69686-72301	0.668285	7.95702	3.57369	0	0	yes	11.90660333
83076	fad-dependent pyridine nucleotide-disulfide oxidoreductase	scaffold_2:509513-510653	1.20363	14.1051	3.55075	4.44E-16	2.19E-14	yes	11.71877611
86572	terpenoid synthase	scaffold_5:1133853-1135032	2.96251	33.9354	3.51789	0	0	yes	11.45487651
56837	nad-binding protein	scaffold_5:1471312-1472734	9.12995	104.527	3.51712	0	0	yes	11.4487644
90441	epoxide hydrolase	scaffold_20:86496-87713	19.23	219.479	3.51265	0	0	yes	11.41334681
91011	hypothetical protein PLEOSDRAFT_1103933	scaffold_31:133587-134610	4.34221	45.6353	3.39365	0	0	yes	10.50970304
121802	dephospho- kinase	scaffold_1:3193780-3194395	4.60001	48.1816	3.38877	2.22E-16	1.14E-14	yes	10.47421341
87181	small protein with six-cysteine motif-containing protein	scaffold_6:631018-631201	63.0593	642.547	3.34902	1.78E-15	8.27E-14	yes	10.18956106
61454	alpha beta-hydrolase	scaffold_9:272509-273552	13.3547	135.298	3.34073	0	0	yes	10.13117781
59849	hypothetical protein PLEOSDRAFT_1043405	scaffold_8:242450-242729	11.6458	117.888	3.33954	3.16E-11	9.94E-10	yes	10.1228246
129638	hypothetical	scaffold_15:190405-190744	652.857	6573.47	3.33182	0	0	yes	10.06880106
133149	hypothetical protein PLEOSDRAFT_1089631	scaffold_3:2457838-2458650	57.4264	556.476	3.27653	0	0	yes	9.690223896
86258	Alcohol dehydrogenase zinc-binding	scaffold_4:2876327-2878073	14.9465	143.843	3.26662	0	0	yes	9.623888981
90810	protein seq id from patent family protein	scaffold_26:29204-30546	7.6815	71.9632	3.2278	0	0	yes	9.368382626
75413	aryl-alcohol dehydrogenase	scaffold_1:1460707-1462306	368.409	3435.23	3.22103	0	0	yes	9.324523481
59190	aldo keto reductase	scaffold_7:274148-277714	11.7549	108.215	3.20257	0	0	yes	9.205971652
59306	nad-p-binding protein	scaffold_7:1468012-1469317	3.38101	30.3694	3.16709	0	0	yes	8.982331706
97945	reductase akor2	scaffold_7:283450-284923	37.9442	339.981	3.1635	0	0	yes	8.960007873
90754	hypothetical protein PLEOSDRAFT_163357	scaffold_25:102397-102975	3.88536	34.7384	3.16041	4.98E-13	1.88E-11	yes	8.940837643
133875	glutathione s-transferase	scaffold_6:1570659-1571733	85.9433	763.539	3.15124	0	0	yes	8.884188478
129583	2-nitropropane dioxygenase	scaffold_15:23807-25151	6.48202	57.3516	3.14532	0	0	yes	8.847807515
81957	aldo keto reductase	scaffold_1:1600992-1602545	18.5636	163.803	3.14142	0	0	yes	8.823921767
114831	glutathione s-transferase	scaffold_2:1566737-1567787	57.4863	496.236	3.10973	0	0	yes	8.632210225
97071	poxa3b laccase small subunit	scaffold_5:1901307-1902038	3.68188	31.7539	3.10842	3.16E-13	1.21E-11	yes	8.624375539
62184	s-adenosyl-l-methionine-dependent methyltransferase	scaffold_10:350351-352348	17.7392	152.73	3.10597	0	0	yes	8.609741962
91073	extracellular elastinolytic metalloproteinase precursor	scaffold_35:86093-88889	12.8369	109.721	3.09547	0	0	yes	8.547307346
53496	nadh:flavin oxidoreductase nadh oxidase	scaffold_4:2017184-2018822	15.3646	131.216	3.09425	0	0	yes	8.54008246
90132	nad -binding protein	scaffold_17:302863-304050	102.188	864.279	3.08028	0	0	yes	8.457785662
86716	nadh:flavin oxidoreductase nadh oxidase	scaffold_5:1511273-1512633	4.59126	38.7517	3.0773	0	0	yes	8.440333472
88996	hypothetical protein PLEOSDRAFT_1114311	scaffold_10:615900-617319	15.062	126.83	3.07391	0	0	yes	8.420523922
88592	nad -binding protein	scaffold_9:375712-377016	36.8066	301.891	3.03599	0	0	yes	8.20208105
117403	agmatinase	scaffold_15:414504-416275	8.98131	70.8344	2.97945	0	0	yes	7.88685435
101369	hydrolase	scaffold_27:42128-43514	7.79364	61.1177	2.97122	0	0	yes	7.841991075
117599	hypothetical protein PLEOSDRAFT_1088771	scaffold_20:4084-4574	52.4701	403.476	2.94292	0	0	yes	7.68966101
129276	hypothetical	scaffold_13:56982-57395	13.9964	107.458	2.94064	1.96E-09	5.03E-08	yes	7.677518055
99171	glycoside hydrolase family 18 protein	scaffold_10:49349-51211	8.90488	67.5836	2.92401	0	0	yes	7.589527128
115835	aliphatic nitrilase	scaffold_4:1701837-1703543	26.2208	193.081	2.88042	0	0	yes	7.363644611
47344	p-loop containing nucleoside triphosphate hydrolase protein	scaffold_2:18002-18254	7.2019	52.891	2.87657	0.0000241	0.000329839	yes	7.344020063
80141	aldehyde dehydrogenase	scaffold_10:434117-436299	157.202	1146.92	2.86707	0	0	yes	7.295819311
107964	nad-p-binding protein	scaffold_17:298664-299802	16.1342	117.109	2.85965	0	0	yes	7.258392132
87085	nad-p-binding protein	scaffold_6:250492-252400	24.6982	176.525	2.83739	0	0	yes	7.147258658
116309	aryl-alcohol oxidase	scaffold_5:2319621-2322149	8.48947	60.3357	2.82927	0	0	yes	7.107144342
84168	hypothetical protein PLEOSDRAFT_158763	scaffold_3:245222-245828	25.8328	182.038	2.81696	0	0	yes	7.046759613
54605	ribonuclease t2	scaffold_4:2166805-2168926	2.14448	14.8789	2.79457	4.44E-16	2.19E-14	yes	6.938241223
82915	glycoside hydrolase family 16 protein	scaffold_2:26738-28278	5.53468	37.8549	2.77391	0	0	yes	6.839590734
80525	alcohol dehydrogenase	scaffold_13:229436-231241	109.097	729.553	2.7414	0	0	yes	6.687189497
81538	pr-1-like protein	scaffold_1:242300-243108	7.2678	48.2262	2.73023	4.44E-16	2.19E-14	yes	6.635614157
89657	cyclohexanone monooxygenase	scaffold_14:112994-114745	47.6163	312.097	2.71247	0	0	yes	6.554428531
71759	serine protease	scaffold_4:1446049-1448043	270.848	1768.43	2.70691	0	0	yes	6.529217043
114618	s-adenosyl-l-methionine-dependent methyltransferase	scaffold_2:308858-310753	62.7484	409.116	2.70486	0	0	yes	6.519945929
81184	hypothetical protein PLEOSDRAFT_1068800	scaffold_25:171371-171996	44.0511	283.486	2.68603	0	0	yes	6.435400787
83089	nad-p-binding protein	scaffold_2:546257-547921	11.7224	74.7665	2.67312	0	0	yes	6.378070303
87652	reductase akor2	scaffold_7:272386-274111	151.839	956.972	2.65593	0	0	yes	6.302525281
100011	squalene synthase	scaffold_13:297312-298750	23.6909	146.541	2.6289	0	0	yes	6.185541936
87649	aldo keto reductase	scaffold_7:266944-268096	60.6079	373.271	2.62265	0	0	yes	6.158803078
84451	nad-dependent formate dehydrogenase	scaffold_3:1106719-1111109	184.614	1131.59	2.61577	0	0	yes	6.129502574
17137	p-loop containing nucleoside triphosphate hydrolase protein	scaffold_15:301805-302762	0.661105	4.03221	2.60862	0.000136626	0.00156806	yes	6.099199897
121393	arginase	scaffold_1:2041841-2043151	62.5268	379.636	2.60207	0	0	yes	6.071571599
72169	hypothetical protein PLEOSDRAFT_1090255	scaffold_5:16457-17630	236.175	1422.75	2.59076	0	0	yes	6.024159632
130504	hypothetical protein PLEOSDRAFT_169245	scaffold_21:277505-278532	25.8672	154.279	2.57634	0	0	yes	5.964246976
56494	alpha beta-hydrolase	scaffold_5:2506857-2513028	5.15394	30.6953	2.57427	0	0	yes	5.955695523
85843	alpha beta-hydrolase	scaffold_4:1684462-1685671	47.5495	281.653	2.56641	0	0	yes	5.923336308
15987	protein	scaffold_8:57177-59306	0.241145	1.42358	2.56155	0.000832711	0.00770006	yes	5.903415964
53880	mitogen-activated protein kinase	scaffold_4:1061953-1063546	52.1026	306.294	2.55549	0	0	yes	5.878670838
95957	carboxymethylenebutenolidase	scaffold_4:1596572-1598571	3.38872	19.7794	2.54519	0	0	yes	5.836850028
65933	response to drug-related protein	scaffold_21:22576-24604	2.85316	16.5789	2.53871	0	0	yes	5.810692058
88459	protein	scaffold_8:1436238-1437481	11.9263	68.4754	2.52144	0	0	yes	5.741548956
104355	hypothetical protein PLEOSDRAFT_1084014	scaffold_3:2323304-2324652	7.512	42.9483	2.51533	0	0	yes	5.717284173
117058	mfs polyamine transporter	scaffold_10:605401-607722	12.1928	69.4531	2.51	0	0	yes	5.696200782
113478	galactose mutarotase-like protein	scaffold_11:274361-276092	10.8422	61.4007	2.5016	0	0	yes	5.663131382
87927	efflux transporter	scaffold_7:1316971-1321383	8.0718	45.3095	2.48885	0	0	yes	5.613303247
83146	mfs general substrate transporter	scaffold_2:719997-722075	4.19425	23.2057	2.46799	0	0	yes	5.532724166
88156	fad nad-p-binding domain-containing protein	scaffold_8:484177-485848	0.98393	5.40332	2.45722	0.000000109	0.00000217	yes	5.491575085
83756	mfs general substrate transporter	scaffold_2:2212232-2214682	2.50825	13.6867	2.44803	4.66E-15	2.10E-13	yes	5.456704807
88445	mfs general substrate transporter	scaffold_8:1384077-1386663	7.0823	38.5972	2.4462	0	0	yes	5.449787587
123150	protein	scaffold_2:2510185-2511900	1.25831	6.85106	2.44484	0.000000909	0.000016	yes	5.444652601
86939	duf676-domain-containing protein	scaffold_5:2204786-2206558	4.24881	23.084	2.44176	0	0	yes	5.433041248
113645	mfs general substrate transporter	scaffold_15:160359-162326	10.8067	58.441	2.43506	0	0	yes	5.407868234
88402	hypothetical protein PLEOSDRAFT_159465	scaffold_8:1276705-1276963	8.1123	43.8383	2.43401	0.000157	0.00176222	yes	5.403933795
84952	carbohydrate esterase family 9 protein	scaffold_3:2458995-2461301	16.103	86.2373	2.42098	0	0	yes	5.355346787
20390	alpha beta-hydrolase	scaffold_5:722433-723418	17.9345	95.6184	2.41455	0	0	yes	5.331531458
64356	ectomycorrhiza-regulated small secreted protein	scaffold_15:492030-492728	323.172	1714.73	2.40761	0	0	yes	5.305946026
121500	aquaporin-like protein	scaffold_1:2325946-2327428	5.20708	27.4749	2.39957	0	0	yes	5.276458743
112745	carbohydrate esterase family 4 protein	scaffold_5:460765-462991	27.531	144.471	2.39164	0	0	yes	5.247535422
49304	cvnh domain-containing protein	scaffold_2:3083199-3083766	10.9436	56.9269	2.37903	5.33E-10	1.49E-08	yes	5.201868755
129510	acetoin reductase family protein	scaffold_14:286002-287236	15.6043	80.5924	2.3687	0	0	yes	5.164755309
129703	carboxylesterase	scaffold_15:409449-411550	10.0479	51.5377	2.35874	0	0	yes	5.129221948
100014	squalene monooxygenase	scaffold_13:305009-306831	12.8959	66.068	2.35704	0	0	yes	5.123181488
99137	protein	scaffold_9:1127266-1130402	2.08572	10.667	2.35454	8.88E-16	4.23E-14	yes	5.114311379
116921	hypothetical protein PLEOSDRAFT_1110971	scaffold_9:529610-531625	55.1244	281.239	2.35103	0	0	yes	5.101883656
87675	protein	scaffold_7:377557-378503	119.181	602.473	2.33774	0	0	yes	5.05510129
100982	carbohydrate-binding module family 13 protein	scaffold_20:307689-308488	1.74795	8.81428	2.33418	0.000157221	0.00176285	yes	5.04264268
52335	hypothetical protein PLEOSDRAFT_168475	scaffold_3:340208-342894	29.2255	147.314	2.33359	0	0	yes	5.040580878
66098	tat pathway signal sequence	scaffold_22:194741-195423	4.71354	23.7206	2.33126	3.35E-09	8.31E-08	yes	5.032446744
76642	class iii adh enzyme	scaffold_2:2040960-2042933	100.598	502.733	2.32119	0	0	yes	4.997442612
129330	alcohol dehydrogenase	scaffold_13:217431-219131	62.9368	312.268	2.31081	0	0	yes	4.961615713
115143	ergot alkaloid biosynthetic protein a	scaffold_3:399690-400760	8.31428	40.8502	2.29668	0	0	yes	4.913258005
65892	glutathione s-transferase c-terminal-like protein	scaffold_21:56159-57105	109.919	535.386	2.28414	0	0	yes	4.870736711
96064	ribonuclease t1	scaffold_4:1850501-1851162	22.3756	108.864	2.28253	0	0	yes	4.865304162
88371	aminopeptidase	scaffold_8:1182718-1184201	15.3505	74.4341	2.27768	0	0	yes	4.84897562
128295	hypothetical protein PLEOSDRAFT_154046	scaffold_9:551953-552558	20.4007	97.5894	2.2581	8.30E-11	2.52E-09	yes	4.78361075
116282	mfs general substrate transporter	scaffold_5:2013425-2015861	26.4033	126.232	2.25729	0	0	yes	4.78092575
126905	glycoside hydrolase family 78 protein	scaffold_6:1256805-1259193	107.286	511.695	2.25382	0	0	yes	4.769440386
100006	glycoside hydrolase family 61 protein	scaffold_13:287517-288662	1.19037	5.56053	2.22381	0.000847559	0.00781038	yes	4.671254343
125454	hypothetical protein PLEOSDRAFT_1102161	scaffold_4:2301261-2301798	90.7478	415.803	2.19596	0	0	yes	4.581944552
93955	aryl-alcohol oxidase	scaffold_2:2583692-2586120	10.7239	49.0977	2.19482	0	0	yes	4.578325385
50702	agroclavine dehydrogenase	scaffold_3:551666-552633	3.56653	16.0595	2.17084	3.91E-10	1.11E-08	yes	4.502854934
90147	integral membrane protein	scaffold_17:342532-343449	14.7486	66.2873	2.16815	0	0	yes	4.494466887
114009	acetyl- hydrolase	scaffold_1:16526-18946	115.882	519.872	2.1655	0	0	yes	4.486218848
108912	hypothetical protein PLEOSDRAFT_1100692	scaffold_111:4752-5965	17.3184	77.3269	2.15867	0	0	yes	4.465030406
90476	hypothetical protein PLEOSDRAFT_24760	scaffold_20:168817-169262	9.55757	41.7338	2.1265	0.000000713	0.0000128	yes	4.366568583
63644	nad -binding protein	scaffold_13:263275-264623	28.5565	124.576	2.12513	0	0	yes	4.362424007
67763	d-lactaldehyde dehydrogenase	scaffold_95:1018-2425	79.1766	344.449	2.12114	0	0	yes	4.350375706
102212	epl1 protein	scaffold_1:395676-396108	266.779	1160.16	2.1206	0	0	yes	4.348747667
45193	protein	scaffold_1:636098-638013	30.9486	134.479	2.11943	0	0	yes	4.34522234
114594	ptr2-domain-containing protein	scaffold_2:42896-45621	88.3472	381.681	2.11111	0	0	yes	4.320235628
89318	short-chain dehydrogenase reductase	scaffold_12:39446-40692	23.9691	103.548	2.11105	0	0	yes	4.320055958
63627	fad-binding monooxygenase	scaffold_13:294500-296770	10.9469	47.1112	2.10555	0	0	yes	4.303617921
117335	acetoin reductase family protein	scaffold_14:287555-288868	281.852	1209.09	2.10091	0	0	yes	4.289798847
61948	7alpha-cephem-methoxylase p8 chain related protein	scaffold_10:394016-394974	65.0961	278.974	2.09949	0	0	yes	4.285578609
114409	clavaminate synthase-like protein	scaffold_1:2731638-2733361	24.8842	106.398	2.09616	0	0	yes	4.275698129
90131	nad-p-binding protein	scaffold_17:300130-301255	13.3281	56.7314	2.08968	0	0	yes	4.256536495
90315	glucooligosaccharide oxidase	scaffold_19:50091-51893	3.88161	16.5012	2.08785	1.47E-14	6.30E-13	yes	4.251140675
116574	hypothetical protein PLEOSDRAFT_1090594	scaffold_7:719394-720748	1961.83	8194.23	2.06241	1.24E-14	5.41E-13	yes	4.176834557
116886	mannitol-1-phosphate dehydrogenase	scaffold_9:312179-313812	237.49	989.948	2.05948	0	0	yes	4.168360343
83436	duf1212-domain-containing protein	scaffold_2:1417897-1419552	0.663359	2.74882	2.05095	0.000154283	0.00174165	yes	4.143787439
86915	hypothetical	scaffold_5:2092394-2093094	4.37511	18.0107	2.04146	3.05E-08	0.000000674	yes	4.116619197
111061	nad -binding protein	scaffold_17:340175-341306	633.423	2604.45	2.03974	2.22E-16	1.14E-14	yes	4.111714234
58584	nad -binding protein	scaffold_7:1137699-1138614	37.2277	153.065	2.0397	0	0	yes	4.111600234
76050	delta-12 fatty acid desaturase protein	scaffold_1:4032188-4035752	14.3368	58.8065	2.03625	0	0	yes	4.101779674
115916	glycoside hydrolase family 5 protein	scaffold_4:2193583-2195627	43.8154	179.466	2.0342	0	0	yes	4.095955382
127052	fad binding domain-containing protein	scaffold_6:1768019-1769248	1.98622	8.07587	2.02359	0.0000237	0.000324499	yes	4.065943027
32416	transaldolase	scaffold_11:641042-641694	118.76	480.328	2.01598	0	0	yes	4.044552254
55804	ectomycorrhiza-regulated small secreted protein	scaffold_5:1356798-1357529	117.764	475.079	2.01227	0	0	yes	4.034164742
123529	hypothetical	scaffold_3:394119-394590	329.606	1327.26	2.00963	0	0	yes	4.026789339
101135	d-lactaldehyde dehydrogenase	scaffold_22:245543-246947	98.123	394.619	2.0078	0	0	yes	4.021684759
88502	sphingomyelin phosphodiesterase	scaffold_9:101189-104055	2.27996	9.06965	1.99204	5.93E-12	2.02E-10	yes	3.977990966
84821	phenylalanine ammonia-lyase	scaffold_3:2060460-2063229	17.505	69.2173	1.98337	0	0	yes	3.954156577
127158	hypothetical protein PLEOSDRAFT_162400	scaffold_7:112079-112959	15.6572	61.8212	1.98128	0	0	yes	3.948432426
101849	short-chain dehydrogenase	scaffold_95:7466-8829	38.807	152.991	1.97905	0	0	yes	3.942333976
85165	aldo keto reductase	scaffold_3:3182967-3184452	214.573	845.062	1.97759	0	0	yes	3.938346373
87607	hypothetical protein PLEOSDRAFT_1108063	scaffold_7:70347-71463	3.17016	12.4292	1.97111	2.65E-09	6.67E-08	yes	3.920696588
44292	cysteine-rich secreted protein	scaffold_1:4186980-4188347	168.017	653.771	1.96018	0	0	yes	3.891105239
129621	kinase-like protein	scaffold_15:144137-145422	13.9594	53.738	1.94471	2.22E-16	1.14E-14	yes	3.849603875
111557	hypothetical protein PLEOSDRAFT_1087681	scaffold_1:2602618-2603542	14.9131	57.2592	1.94092	0	0	yes	3.839504131
110483	acetyl- synthetase-like protein	scaffold_6:1026102-1027510	91.4218	347.804	1.92767	0	0	yes	3.804402792
114489	kinase-like protein	scaffold_1:3224896-3225823	4.5471	17.2958	1.9274	1.65E-08	0.000000377	yes	3.803690866
81104	laccase	scaffold_21:121074-123530	4.29133	16.3176	1.92693	2.11E-13	8.32E-12	yes	3.802451904
81751	nad-p-binding protein	scaffold_1:929819-931170	9.5832	36.3916	1.92502	8.88E-16	4.23E-14	yes	3.797421127
132960	mfs general substrate transporter	scaffold_3:624409-626840	27.4354	103.61	1.91706	0	0	yes	3.776526735
99187	nad-p-binding protein	scaffold_10:96091-97354	1.58663	5.97123	1.91206	0.0000157	0.000220964	yes	3.763460945
90953	glycoside hydrolase family 28 protein	scaffold_29:62388-64720	19.9606	74.6994	1.90394	0	0	yes	3.742338349
128112	ectomycorrhiza-upregulated binuclear zinc transcription factor	scaffold_9:39128-41377	1.65857	6.20162	1.90271	2.42E-08	0.000000546	yes	3.739149099
78184	phosphoglycerate mutase-like protein	scaffold_4:1710547-1716123	52.6983	196.565	1.89918	3.78E-10	1.08E-08	yes	3.730011297
94009	copper radical oxidase	scaffold_2:2739406-2741595	3.33054	12.3969	1.89615	1.59E-11	5.22E-10	yes	3.722185614
87045	hypothetical protein PLEOSDRAFT_1093998	scaffold_6:48560-49312	3.08184	11.4544	1.89404	0.000179484	0.0019834	yes	3.716745746
46490	cytochrome p450	scaffold_1:3590365-3592463	18.9342	69.9991	1.88634	0	0	yes	3.69696145
117865	hypothetical protein PLEOSDRAFT_1087565	scaffold_112:3496-4184	653.053	2410.33	1.88396	2.22E-15	1.03E-13	yes	3.690867637
46668	acyl- n-acyltransferase	scaffold_1:2623010-2624015	1.94138	7.15659	1.88219	0.000474338	0.00470297	yes	3.686342197
87590	hypothetical protein PLEOSDRAFT_1072436	scaffold_7:8429-9301	24.5519	90.4762	1.88171	0	0	yes	3.685115915
108739	hypothetical	scaffold_39:34196-35296	6.96914	25.6658	1.88079	6.73E-08	0.0000014	yes	3.682766683
60707	glycoside hydrolase family 18 protein	scaffold_8:1172032-1173603	11.1603	41.0393	1.87863	9.99E-15	4.44E-13	yes	3.677256978
116047	fad binding domain containing protein	scaffold_5:367547-370187	11.9416	43.8812	1.8776	0	0	yes	3.674632568
65730	hypothetical protein PLEOSDRAFT_1082530	scaffold_20:128939-129251	22.0584	80.1588	1.86154	0.000000118	0.00000233	yes	3.633953603
81772	protein	scaffold_1:983874-985112	4.52178	16.4175	1.86027	1.22E-10	3.61E-09	yes	3.630756053
95118	nad+ diphosphatase	scaffold_3:2617135-2618922	28.0113	101.558	1.85822	0	0	yes	3.625600587
89797	general amino acid permease 1	scaffold_15:176341-179193	17.031	61.5855	1.85443	0	0	yes	3.616088533
84201	hypothetical protein PLEOSDRAFT_1104096	scaffold_3:390539-390921	17.5732	63.5371	1.85422	0.000000149	0.00000292	yes	3.615562211
89869	mitochondrial carrier	scaffold_15:381857-383598	2.11872	7.64156	1.85067	0.0000154	0.000216396	yes	3.606676433
54867	galactan -beta-galactosidase	scaffold_4:401700-403763	9.2436	33.3318	1.85037	1.33E-15	6.28E-14	yes	3.605926524
130090	hypothetical	scaffold_18:295181-295510	583.288	2073.21	1.82959	0	0	yes	3.554360466
67633	mfs general substrate transporter	scaffold_71:7869-10358	37.9054	134.584	1.82803	0	0	yes	3.550519179
84202	hypothetical	scaffold_3:392383-392739	62.5041	221.405	1.82467	3.57E-13	1.36E-11	yes	3.542259732
108781	protein	scaffold_47:3617-4423	5.81806	20.599	1.82397	3.19E-08	0.000000701	yes	3.540541434
106721	hypothetical protein PLEOSDRAFT_1111200	scaffold_8:1283442-1284762	6.25872	22.1571	1.82383	4.19E-09	0.000000103	yes	3.540197874
46589	aryl-alcohol oxidase	scaffold_1:1090806-1093033	5.92211	20.943	1.82229	1.29E-14	5.56E-13	yes	3.536420918
63567	cytochrome p450	scaffold_13:171365-177452	4.63942	16.3997	1.82165	7.84E-13	2.92E-11	yes	3.53485246
27047	cytochrome p450	scaffold_74:6184-8510	20.7397	73.3084	1.82158	0	0	yes	3.534680952
65411	glycoside hydrolase family 13 protein	scaffold_19:442482-444930	2.29507	8.09876	1.81916	2.10E-09	5.35E-08	yes	3.528756791
59370	acetyl- synthetase-like protein	scaffold_7:1448062-1452236	6.0314	21.2564	1.81734	0	0	yes	3.524307972
91512	acyltransferase ctase cot cpt	scaffold_1:130893-133727	21.2479	74.788	1.81548	0	0	yes	3.519767173
81719	nad -binding protein	scaffold_1:807788-809343	16.3833	57.5686	1.81306	4.44E-16	2.19E-14	yes	3.513868008
52272	g protein coupled glucose receptor regulating gpa2 protein	scaffold_3:1899121-1901219	8.20001	28.5654	1.80057	9.10E-15	4.06E-13	yes	3.483578322
18313	glycoside hydrolase family 18 protein	scaffold_5:1313135-1314410	8.45234	29.4097	1.79887	1.80E-11	5.89E-10	yes	3.479475864
82545	rhamnosidase	scaffold_1:3126206-3127550	12.9232	44.9218	1.79745	1.27E-14	5.49E-13	yes	3.476052809
86822	hypothetical	scaffold_5:1839337-1840944	7.41633	25.6976	1.79285	6.38E-13	2.39E-11	yes	3.464987145
82404	protein	scaffold_1:2669923-2671189	90.2078	311.678	1.78873	0	0	yes	3.455106067
113469	aldo keto reductase	scaffold_11:145702-147090	44.682	153.855	1.7838	0	0	yes	3.443319375
116218	leucine rich repeat domain protein	scaffold_5:1515979-1518504	16.2636	55.7693	1.77783	0	0	yes	3.429100055
87866	protein	scaffold_7:1088411-1090494	2.23729	7.58134	1.7607	4.34E-08	0.00000093	yes	3.388625022
59319	apc amino acid permease	scaffold_7:1021743-1024038	21.8743	74.0356	1.75898	0	0	yes	3.384587466
97079	hypothetical protein PLEOSDRAFT_1085876	scaffold_5:1922495-1923554	168.566	568.863	1.75477	6.66E-16	3.21E-14	yes	3.37472513
61644	rhamnosidase	scaffold_10:330378-331728	63.0744	212.231	1.75051	0	0	yes	3.364774916
90475	hypothetical	scaffold_20:167370-168484	8.86014	29.8075	1.75028	0.000000006	0.000000145	yes	3.364238533
56125	nad-p-binding protein	scaffold_5:1474782-1476116	28.7832	96.7756	1.74942	0	0	yes	3.362233686
94520	duf323 domain-containing protein	scaffold_3:1010901-1012923	4.69511	15.7752	1.74842	5.70E-12	1.95E-10	yes	3.359903971
85755	mfs general substrate transporter	scaffold_4:1475172-1477610	13.0732	43.9226	1.74836	2.22E-16	1.14E-14	yes	3.359764239
89105	hypothetical	scaffold_11:13183-14421	19.918	66.82	1.74621	1.11E-14	4.85E-13	yes	3.354761024
129469	cyclohexanone monooxygenase	scaffold_14:129994-131752	9.12087	30.5577	1.74429	2.44E-15	1.13E-13	yes	3.350299335
117132	nad-binding protein	scaffold_11:307735-309055	147.285	492.527	1.7416	0	0	yes	3.344058301
65934	hypothetical protein PLEOSDRAFT_159722	scaffold_21:26833-27740	10.5602	35.2328	1.73829	2.98E-08	0.000000662	yes	3.336394766
89021	urea transporter	scaffold_10:716715-719703	4.85998	16.2031	1.73725	7.65E-13	2.85E-11	yes	3.333990515
63743	mfs general substrate transporter	scaffold_14:19138-21037	18.1044	60.3207	1.73631	0	0	yes	3.331818933
134731	d-amino-acid oxidase	scaffold_26:98644-100278	121.289	404.089	1.73623	0	0	yes	3.331634183
99352	hypothetical protein PLEOSDRAFT_162806	scaffold_10:599543-601176	1.64913	5.48156	1.73288	0.00000224	0.0000367	yes	3.32390696
117263	hypothetical protein PLEOSDRAFT_162923	scaffold_13:133687-136001	31.5812	104.577	1.72744	0	0	yes	3.311397036
97051	hypothetical protein PLEOSDRAFT_1107709	scaffold_5:1842628-1843816	13.3321	43.7674	1.71495	3.32E-12	1.16E-10	yes	3.282852658
84807	formate nitrite transporter	scaffold_3:2026348-2028185	15.2271	49.8871	1.71203	3.33E-15	1.52E-13	yes	3.276214918
116623	bag domain protein	scaffold_7:1183403-1184856	23.4548	76.4896	1.70538	0	0	yes	3.26114819
47519	class i glutamine amidotransferase-like protein	scaffold_2:2397811-2398799	58.1307	189.298	1.70328	0	0	yes	3.256404686
117693	aldo keto reductase	scaffold_25:46524-48018	757.459	2466.04	1.70296	4.39E-11	1.36E-09	yes	3.255682472
49610	glutathione transferase fungal specific class a	scaffold_2:1564160-1564971	5.41011	17.5735	1.69967	0.000000147	0.00000289	yes	3.248266497
55317	cytochrome p450	scaffold_5:1425085-1427674	69.296	224.565	1.69629	0	0	yes	3.240665244
46733	cysteine-rich secreted protein	scaffold_1:4133417-4134783	59.312	192.189	1.69613	6.66E-16	3.21E-14	yes	3.240305863
43974	protein	scaffold_1:456439-457288	31.5514	102.224	1.69597	3.77E-15	1.71E-13	yes	3.239946521
56505	general substrate transporter	scaffold_5:925132-928078	16.3543	52.9155	1.69402	0	0	yes	3.235570248
90127	general substrate transporter	scaffold_17:283144-285678	4.93091	15.9477	1.69342	2.86E-12	1.01E-10	yes	3.234224892
72724	hypothetical	scaffold_6:701840-702493	1001.93	3232.56	1.68989	1.12E-12	4.13E-11	yes	3.226321033
91272	hypothetical protein PLEOSDRAFT_1087569	scaffold_112:5486-6245	570.347	1839.58	1.68946	1.50E-12	5.43E-11	yes	3.225359561
114580	acetate-- ligase	scaffold_1:4231342-4234015	64.4161	206.548	1.68098	4.44E-16	2.19E-14	yes	3.206456866
98991	hypothetical protein PLEOSDRAFT_1100365	scaffold_9:543248-544525	14.6034	46.8022	1.68027	2.00E-13	7.91E-12	yes	3.204879247
114605	amine oxidase	scaffold_2:157923-160156	61.2891	195.787	1.67558	2.66E-15	1.22E-13	yes	3.194477548
85605	acetyl- synthetase-like protein	scaffold_4:1114647-1116519	8.88208	28.2338	1.66845	1.37E-13	5.51E-12	yes	3.178728943
83595	mfs general substrate transporter	scaffold_2:1835906-1838749	11.4697	36.3913	1.66577	3.77E-15	1.71E-13	yes	3.172829508
104563	glutathione s-transferase c-terminal-like protein	scaffold_4:44038-45083	6.62021	20.7437	1.64772	0.000000124	0.00000244	yes	3.133380558
129553	hypothetical protein PLEOSDRAFT_171267	scaffold_14:443418-445855	17.7924	55.7299	1.64719	4.44E-16	2.19E-14	yes	3.132229666
83994	cytochrome p450	scaffold_2:2910389-2913123	15.4845	48.4735	1.64637	6.66E-16	3.21E-14	yes	3.130449873
63218	fad nad -binding domain-containing protein	scaffold_12:196619-198376	23.9451	74.512	1.63774	4.44E-16	2.19E-14	yes	3.111779856
87495	quinone oxidoreductase	scaffold_6:1550514-1552090	29.8825	92.9177	1.63666	6.66E-16	3.21E-14	yes	3.109451253
44013	alpha beta-hydrolase	scaffold_1:3173515-3174778	1.94874	6.05549	1.6357	0.000246511	0.0026265	yes	3.107382846
121580	hypothetical protein PLEOSDRAFT_1087695	scaffold_1:2521073-2521382	86.6967	269.119	1.63419	2.82E-11	8.96E-10	yes	3.104132198
43698	glycoside hydrolase family 6 protein	scaffold_1:3839067-3840782	3.73901	11.5625	1.62872	7.77E-08	0.00000159	yes	3.092385118
123721	aldo keto reductase	scaffold_3:924954-926854	322.541	996.42	1.62727	1.26E-12	4.66E-11	yes	3.089278636
94447	protein	scaffold_3:810966-811670	19.5062	60.1711	1.62514	2.04E-11	6.59E-10	yes	3.084720979
61399	dehydrogenase e1 and transketolase domain-containing protein 1	scaffold_9:940475-944471	20.045	61.7161	1.6224	0	0	yes	3.078867965
90752	nad-binding protein	scaffold_25:98274-101009	47.0123	144.624	1.6212	1.11E-15	5.26E-14	yes	3.0763081
116481	transaldolase	scaffold_6:1547213-1548678	213.175	655.734	1.62107	5.93E-14	2.42E-12	yes	3.076030909
84196	hypothetical protein PLEOSDRAFT_1104091	scaffold_3:375596-376038	163.831	503.879	1.62087	3.80E-14	1.58E-12	yes	3.07560451
87549	hypothetical protein PLEOSDRAFT_160762	scaffold_6:1896190-1896821	5.36801	16.4538	1.61596	0.00016086	0.00179239	yes	3.065154935
96646	alpha beta-hydrolase	scaffold_5:701861-703393	172.074	526.927	1.61458	1.71E-14	7.32E-13	yes	3.062224384
121960	fad nad -binding domain-containing protein	scaffold_1:3724512-3726952	17.0421	52.0113	1.60972	7.55E-15	3.38E-13	yes	3.051926039
63963	mfs general substrate transporter	scaffold_14:146938-149066	5.92839	18.0478	1.60611	4.69E-11	1.45E-09	yes	3.044298869
82991	s-adenosyl-l-methionine-dependent methyltransferase	scaffold_2:291282-293064	1.8942	5.74539	1.60081	0.00000536	0.0000821	yes	3.033135607
85138	nad -binding protein	scaffold_3:3097653-3099051	110.422	334.353	1.59834	6.66E-16	3.21E-14	yes	3.027947098
133542	hypothetical protein PLEOSDRAFT_1111781	scaffold_4:2848347-2850320	7.13558	21.5943	1.59755	6.55E-09	0.000000156	yes	3.02628949
83042	alpha beta-hydrolase	scaffold_2:430868-432095	6.73283	20.2856	1.59117	6.37E-09	0.000000153	yes	3.012935942
59285	ornithine aminotransferase	scaffold_7:1198790-1201033	22.8887	68.9017	1.5899	1.78E-15	8.27E-14	yes	3.010284831
83931	nadh:flavin oxidoreductase nadh oxidase	scaffold_2:2716123-2717429	1.35792	4.07805	1.58648	0.000306126	0.00317944	yes	3.003157211
115263	hypothetical protein PLEOSDRAFT_1089445	scaffold_3:1201652-1202938	2.29338	6.87402	1.58368	0.00000977	0.000143429	yes	2.9973343
82799	mfs general substrate transporter	scaffold_1:4047881-4050289	2.93113	8.76296	1.57996	5.73E-08	0.0000012	yes	2.989615606
117753	nad -binding protein	scaffold_27:137641-138835	194.591	575.919	1.56542	2.70E-13	1.05E-11	yes	2.959636508
117650	hypothetical protein PLEOSDRAFT_1089724	scaffold_21:191832-193963	1.94222	5.73655	1.56247	0.0000652	0.000807149	yes	2.953590873
85275	hypothetical protein PLEOSDRAFT_1101343	scaffold_4:256118-257953	31.4391	92.8479	1.56231	3.11E-15	1.42E-13	yes	2.953263327
117219	protein	scaffold_12:434414-436196	1960.88	5785.17	1.56086	0.00000075	0.0000134	yes	2.950296602
115686	amino acid permease	scaffold_4:929236-931666	88.7968	261.529	1.55839	5.26E-14	2.18E-12	yes	2.945249798
81650	glycoside hydrolase family 10 protein	scaffold_1:588007-590070	4.79626	14.0646	1.55208	0.00000021	0.00000403	yes	2.932396116
48113	protein	scaffold_2:654279-654696	22.4559	65.7937	1.55086	0.000000069	0.00000143	yes	2.929917414
100188	hypothetical protein PLEOSDRAFT_160763	scaffold_14:442383-442812	58.6123	171.377	1.5479	4.49E-09	0.00000011	yes	2.92391222
64759	mfs general substrate transporter	scaffold_17:137645-139211	36.6634	107.19	1.54776	1.55E-15	7.30E-14	yes	2.923628495
134422	phosphoglycerate mutase-like protein	scaffold_13:177864-179968	328.224	957.962	1.54529	6.96E-11	2.13E-09	yes	2.918627311
130172	protease	scaffold_19:52210-53176	9.32312	27.1753	1.54341	2.89E-08	0.000000644	yes	2.914826476
126505	cyanate hydratase	scaffold_5:2489333-2490174	52.6576	153.322	1.54185	1.38E-12	5.05E-11	yes	2.911676349
100327	mate efflux family protein	scaffold_15:416763-418666	2.94052	8.54471	1.53896	0.00000088	0.0000155	yes	2.905849531
88322	y212_botfu ame: full=uncharacterized kda protein	scaffold_8:1021634-1022323	40.4384	117.312	1.53655	2.28E-11	7.35E-10	yes	2.900999406
89019	hypothetical protein PLEOSDRAFT_162840	scaffold_10:690464-691263	5.72136	16.5565	1.53297	0.00000266	0.0000431	yes	2.893809596
113828	nad -binding protein	scaffold_21:150680-152030	115.832	334.341	1.52929	3.20E-14	1.34E-12	yes	2.886437526
127450	cyanamide hydratase	scaffold_7:1091444-1092490	16.8789	48.4651	1.52173	1.73E-10	5.07E-09	yes	2.871351598
58400	fmn-dependent alpha-hydroxy acid dehydrogenase	scaffold_6:292011-293433	19.8028	56.7153	1.51804	5.11E-13	1.92E-11	yes	2.864016889
56579	phosphoglycerate mutase-like protein	scaffold_5:613979-618091	14.1335	40.4679	1.51766	1.83E-12	6.61E-11	yes	2.863262618
85937	amp dependent ligase	scaffold_4:1897300-1900340	10.465	29.8888	1.51403	4.44E-13	1.69E-11	yes	2.856067349
88890	aromatic compound dioxygenase	scaffold_10:268359-270845	81.0385	229.989	1.50488	3.00E-11	9.51E-10	yes	2.838010643
52745	deuterolysin m35 metalloprotease	scaffold_4:2319592-2320934	213.523	605.006	1.50256	3.66E-12	1.27E-10	yes	2.833450502
85185	acetyltransferase	scaffold_3:3290127-3290978	13.9483	39.4143	1.49863	6.02E-08	0.00000126	yes	2.825742492
110671	hypothetical protein PLEOSDRAFT_1113220	scaffold_8:762699-764158	99.6937	281.111	1.49557	5.82E-14	2.39E-12	yes	2.819755358
96072	ribonuclease t1	scaffold_4:1872373-1872972	8.19284	22.9649	1.48699	0.000651432	0.00620047	yes	2.803035469
75666	nad -binding protein	scaffold_1:2248879-2250147	161.964	452.809	1.48323	2.15E-13	8.42E-12	yes	2.795739616
52301	gmc oxidoreductase	scaffold_3:135286-137014	8.83753	24.6747	1.48131	8.92E-09	0.000000209	yes	2.792021401
109663	cytoplasmic protein	scaffold_2:1852354-1854606	164.827	459.918	1.48043	7.94E-11	2.42E-09	yes	2.790318872
115945	lipase esterase from carbohydrate esterase family ce10	scaffold_4:2386958-2389613	4.21394	11.7503	1.47946	1.52E-09	3.99E-08	yes	2.788443424
42949	nam9 protein	scaffold_10:178625-178989	303.242	845.496	1.47933	2.76E-13	1.07E-11	yes	2.788192172
96043	3-ketoacyl- thiolase	scaffold_4:1788354-1789921	45.3164	126.214	1.47777	2.91E-14	1.23E-12	yes	2.785178902
87115	alternative oxidase	scaffold_6:344013-345568	11.6707	32.42	1.47399	1.95E-09	5.02E-08	yes	2.777891017
115820	helix-turn-helix transcription type	scaffold_4:1635050-1637192	51.4874	143.016	1.47388	3.08E-13	1.19E-11	yes	2.777679221
115072	alpha beta hydrolase fold family	scaffold_2:3026204-3028616	5.42669	15.0623	1.4728	2.43E-09	6.16E-08	yes	2.775600631
48546	protein	scaffold_2:256333-257193	5.09605	14.106	1.46885	0.000166308	0.00184733	yes	2.768011621
114403	hypothetical protein PLEOSDRAFT_172531	scaffold_1:2692069-2693655	43.9753	121.531	1.46655	2.98E-14	1.25E-12	yes	2.763602266
106876	proline-specific peptidase	scaffold_9:541851-542812	14.7531	40.7213	1.46476	5.23E-10	1.47E-08	yes	2.760175499
78300	ribonuclease t2	scaffold_4:2164036-2166244	36.6091	100.821	1.46153	9.59E-14	3.89E-12	yes	2.75400275
114124	extradiol ring-cleavage dioxygenase class iii enzyme subunit b	scaffold_1:975122-976300	90.3091	248.019	1.45751	1.61E-13	6.44E-12	yes	2.746339536
82152	acyl- dehydrogenase nm domain-like protein	scaffold_1:2060538-2062432	37.7302	103.202	1.45168	5.75E-14	2.37E-12	yes	2.73526384
45101	cupin 2 conserved barrel domain protein	scaffold_1:3694215-3695000	10.0879	27.475	1.44549	0.00000162	0.0000272	yes	2.723553109
30839	alanine racemase family protein	scaffold_5:4598-5565	8.3758	22.7473	1.4414	0.00000165	0.0000276	yes	2.715842847
123522	hypothetical protein PLEOSDRAFT_1104091	scaffold_3:378481-378836	32.8975	89.2681	1.44016	0.000539761	0.00528686	yes	2.713509576
87822	l-gulonolactone d-arabinono- -lactone oxidase	scaffold_7:940364-942049	19.6054	53.0871	1.43711	1.62E-12	5.87E-11	yes	2.707779008
58829	cytochrome p450	scaffold_7:745064-747406	28.0191	75.7526	1.43488	1.98E-13	7.85E-12	yes	2.703596778
86706	hypothetical protein PLEOSDRAFT_161311	scaffold_5:1491331-1491985	39.2407	106.081	1.43475	6.13E-09	0.000000148	yes	2.70335317
54064	protein	scaffold_4:2855358-2856279	3.48008	9.40623	1.4345	0.000226194	0.00243426	yes	2.702884755
80515	urease accessory protein	scaffold_13:186499-187828	48.1371	130.002	1.43331	1.82E-13	7.27E-12	yes	2.700656213
82266	fungal specific transcription factor domain protein	scaffold_1:2354441-2357543	13.1472	35.4569	1.43131	1.37E-12	5.04E-11	yes	2.696914902
86920	acetyl- synthetase-like protein	scaffold_5:2107236-2109261	13.0443	35.1777	1.43124	7.63E-12	2.57E-10	yes	2.696784051
115431	long-chain-fatty-acid- ligase	scaffold_3:2257118-2260045	47.4008	127.795	1.43085	7.53E-12	2.54E-10	yes	2.696055134
117581	hypothetical	scaffold_19:145092-145795	44.3648	119.505	1.42959	3.62E-12	1.26E-10	yes	2.693701521
122939	alpha beta-hydrolase	scaffold_2:1962216-1963765	48.6198	130.641	1.42599	1.84E-13	7.33E-12	yes	2.686988227
46383	protein	scaffold_1:479556-481609	8.78896	23.5633	1.42278	1.73E-10	5.07E-09	yes	2.681016317
62433	g-alpha-domain-containing protein	scaffold_11:532211-534199	1.24061	3.32247	1.42121	0.000932663	0.00849231	yes	2.678100312
100983	hypothetical protein PLEOSDRAFT_1075576	scaffold_20:309139-309310	593.451	1584.54	1.41687	1.41E-09	3.73E-08	yes	2.670055999
113512	duf747-domain-containing protein	scaffold_11:770197-770753	47.0731	125.668	1.41664	1.96E-10	5.69E-09	yes	2.669630363
92728	aquaporin	scaffold_1:3619371-3620416	93.0521	248.272	1.41581	2.35E-13	9.19E-12	yes	2.668094934
70570	transmembrane protein	scaffold_3:110729-111827	96.0879	256.305	1.41543	4.70E-13	1.78E-11	yes	2.667392261
53354	duf89-domain-containing protein	scaffold_4:2228939-2230814	91.7044	244.337	1.41381	2.76E-12	9.80E-11	yes	2.664398731
87458	protein	scaffold_6:1478349-1481567	2.32723	6.19919	1.41346	0.000000643	0.0000117	yes	2.663752422
116341	duf323 domain-containing protein	scaffold_6:254630-257970	153.709	407.182	1.40547	2.05E-09	5.26E-08	yes	2.649040683
50158	aldo keto reductase	scaffold_3:922691-924499	107.432	284.389	1.40444	1.39E-12	5.07E-11	yes	2.647150097
127099	protein disulfide isomerase	scaffold_6:1967239-1969009	16.3399	43.2033	1.40275	1.52E-11	4.99E-10	yes	2.644050991
115204	lipoxygenase	scaffold_3:815282-817833	15.7206	41.5243	1.4013	5.70E-12	1.95E-10	yes	2.641394888
31260	protein	scaffold_14:228448-229105	70.3943	185.676	1.39926	2.76E-11	8.80E-10	yes	2.637662541
114098	glycoside hydrolase family 55 protein	scaffold_1:713605-719052	3.43005	9.03939	1.398	2.46E-08	0.000000556	yes	2.635359903
75021	asp domain protein	scaffold_53:10634-12325	26.0414	68.5779	1.39694	2.99E-12	1.05E-10	yes	2.633424321
121390	nudix family	scaffold_1:2032679-2033835	12.5662	33.0497	1.39509	8.36E-09	0.000000198	yes	2.630049586
82937	hypothetical protein PLEOSDRAFT_27156	scaffold_2:85063-85587	34.3508	89.8333	1.38691	8.65E-08	0.00000175	yes	2.615179549
116072	protein	scaffold_5:699376-700596	41.5769	108.63	1.38556	2.25E-12	8.03E-11	yes	2.612733542
90553	plp-dependent transferase	scaffold_21:103377-105116	3.48745	9.08778	1.38175	0.00000915	0.000134934	yes	2.605842701
96120	membrane-associated proteins in eicosanoid and glutathione metabolism	scaffold_4:1976877-1977657	341.674	888.71	1.37909	2.81E-12	9.95E-11	yes	2.60104255
134190	fmn-linked oxidoreductase	scaffold_9:861801-863244	110.506	287.278	1.37832	9.23E-12	3.06E-10	yes	2.599654683
132620	hypothetical protein PLEOSDRAFT_1089182	scaffold_2:746369-747233	1011.04	2610.16	1.3683	5.41E-08	0.00000114	yes	2.581661767
128102	hypothetical protein PLEOSDRAFT_1100554	scaffold_9:9209-10146	7.06575	18.2155	1.36625	0.00000312	0.0000499	yes	2.577995955
84193	hypothetical protein PLEOSDRAFT_1104088	scaffold_3:365170-365541	101.792	262.24	1.36527	0.000000711	0.0000128	yes	2.576245358
87950	apc amino acid permease	scaffold_7:1427314-1430321	8.2678	21.2628	1.36275	5.27E-10	1.47E-08	yes	2.571749278
45734	protein	scaffold_1:1329352-1331546	11.9161	30.5994	1.36059	5.38E-10	0.000000015	yes	2.567901741
84191	cytochrome p450	scaffold_3:355874-357983	1.89286	4.86043	1.36052	0.0000971	0.00115702	yes	2.567777149
94780	mfs general substrate transporter	scaffold_3:1681814-1683823	12.0407	30.8779	1.35866	1.79E-09	4.62E-08	yes	2.564468766
86264	3-methylcrotonyl- carboxylase	scaffold_4:2888538-2891593	14.9886	38.4327	1.35847	5.68E-12	1.95E-10	yes	2.564131053
79748	amidohydrolase	scaffold_8:1226858-1229015	19.3445	49.5887	1.35809	2.55E-11	8.18E-10	yes	2.56345576
75830	gpi anchored	scaffold_1:2788354-2789272	768.487	1967.07	1.35595	9.87E-09	0.000000229	yes	2.559656115
116036	hypothetical protein PLEOSDRAFT_1094235	scaffold_5:18299-19556	34.5525	88.237	1.35259	4.08E-11	1.27E-09	yes	2.553701678
97083	acetamidase formamidase	scaffold_5:1932068-1936136	16.1312	41.1661	1.3516	1.65E-08	0.000000377	yes	2.551949889
130922	duf636 domain protein	scaffold_28:138690-139241	45.091	114.441	1.34369	8.80E-09	0.000000207	yes	2.53799636
115962	isocitrate lyase	scaffold_4:2448975-2451584	57.0977	144.241	1.33697	1.35E-11	4.45E-10	yes	2.526201992
87084	protein	scaffold_6:244884-247635	10.227	25.7203	1.33052	3.09E-10	8.82E-09	yes	2.514933059
97877	extracellular elastinolytic metalloproteinase precursor	scaffold_7:28159-30513	8.58143	21.5695	1.3297	0.00000214	0.0000352	yes	2.513504026
104293	alcohol dehydrogenase iv	scaffold_3:2056802-2058342	48.6214	121.795	1.32479	6.46E-12	2.20E-10	yes	2.504964226
87550	hypothetical protein PLEOSDRAFT_160763	scaffold_6:1897030-1897460	14.524	36.3157	1.32216	0.000271194	0.00287235	yes	2.500401893
88201	hypothetical protein PLEOSDRAFT_1105732	scaffold_8:664693-665137	105.754	264.399	1.32201	4.41E-10	1.24E-08	yes	2.500141935
121863	protein	scaffold_1:3364474-3365456	9.42044	23.5318	1.32075	0.0000018	0.00003	yes	2.49795935
51094	hypothetical protein PLEOSDRAFT_28565	scaffold_3:2168424-2169998	88.3912	220.633	1.31968	8.58E-12	2.86E-10	yes	2.496107382
126430	ketosteroid isomerase	scaffold_5:2259262-2260005	86.1596	214.772	1.31772	9.22E-11	2.78E-09	yes	2.492718552
89274	glutamate decarboxylase	scaffold_11:648946-651272	38.5214	96.0048	1.31745	8.82E-12	2.93E-10	yes	2.492252084
117842	regulatory protein cys-3	scaffold_64:4239-5353	166.347	413.738	1.31452	3.00E-10	8.58E-09	yes	2.487195652
61631	short-chain dehydrogenase	scaffold_10:534504-535790	31.5917	78.4977	1.31311	8.81E-11	2.66E-09	yes	2.48476601
114345	citrate synthase	scaffold_1:2369846-2372250	237.618	589.913	1.31186	0.000000009	0.000000211	yes	2.482614057
59589	ribonuclease t1	scaffold_7:414466-414770	143.202	355.229	1.3107	0.0000102	0.000149008	yes	2.480618712
117253	cytochrome p450	scaffold_13:58454-61214	14.67	36.3722	1.30996	1.21E-10	3.60E-09	yes	2.479346657
43757	aldo keto reductase	scaffold_1:650456-652281	84.3265	208.671	1.30717	1.93E-11	6.27E-10	yes	2.47455653
125214	mfs general substrate transporter	scaffold_4:1688780-1691314	13.3363	32.9592	1.30532	8.85E-10	2.39E-08	yes	2.471385384
82601	general substrate transporter	scaffold_1:3263762-3265799	89.6037	221.366	1.3048	1.30E-10	3.87E-09	yes	2.470494767
116479	protein	scaffold_6:1538648-1541402	12.5715	31.044	1.30416	1.95E-10	5.67E-09	yes	2.469399064
37884	proline-rich protein	scaffold_8:978010-979569	71.6296	176.856	1.30394	4.08E-11	1.27E-09	yes	2.469022528
117056	immunomodulatory protein	scaffold_10:586285-587372	230.739	569.617	1.30373	1.34E-10	3.96E-09	yes	2.468663161
85143	general substrate transporter	scaffold_3:3111305-3113709	51.2377	126.39	1.3026	2.71E-11	8.67E-10	yes	2.466730322
87684	hypothetical protein PLEOSDRAFT_1108164	scaffold_7:414836-415099	94.314	232.584	1.30221	0.0000675	0.000829707	yes	2.466063587
49436	acid protease	scaffold_2:1950018-1951300	9.41991	23.206	1.30071	0.000000845	0.0000149	yes	2.463500902
117018	hydantoinase b oxoprolinase	scaffold_10:237671-240164	129.718	317.736	1.29245	4.43E-09	0.000000109	yes	2.449436685
82529	delta-12 fatty acid desaturase	scaffold_1:3094928-3096642	16.84	41.2374	1.29206	2.16E-09	5.49E-08	yes	2.448774624
90885	glycoside hydrolase family 3 protein	scaffold_27:93388-97917	3.32902	8.15075	1.29183	0.00000066	0.0000119	yes	2.448384262
121685	sh3 domain protein	scaffold_1:2821740-2822739	14.6478	35.818	1.29	7.03E-08	0.00000145	yes	2.445280555
124117	glucoamylase	scaffold_3:1938893-1941033	41.8281	102.177	1.28853	3.53E-11	1.10E-09	yes	2.442790264
65647	hypothetical protein PLEOSDRAFT_1088816	scaffold_20:334173-335736	51.0457	124.593	1.28736	3.40E-11	1.07E-09	yes	2.440810007
83417	duf1793-domain-containing protein	scaffold_2:1361244-1364233	78.425	191.217	1.28583	4.12E-10	1.16E-08	yes	2.438222863
77872	expression library immunization antigen 1	scaffold_4:832950-834013	2634.51	6406.89	1.28209	0.0000126	0.000180605	yes	2.431910272
89895	general substrate transporter	scaffold_15:474038-476665	2.21574	5.38597	1.28142	0.000540141	0.00528686	yes	2.430781134
44792	actin filament organization protein app1-	scaffold_1:3701275-3702561	69.7814	169.506	1.28042	3.02E-11	9.52E-10	yes	2.429096829
89957	bola-like protein	scaffold_16:130882-131319	135.768	329.343	1.27845	7.72E-08	0.00000158	yes	2.425782161
89531	hypothetical protein PLEOSDRAFT_1097443	scaffold_13:127526-129215	34.7569	84.1094	1.27497	9.37E-11	2.82E-09	yes	2.419937857
85757	ketol-acid reductoisomerase	scaffold_4:1480602-1482103	8.18276	19.7981	1.2747	0.00000244	0.0000398	yes	2.419485008
89877	amino acid transporter	scaffold_15:411950-414188	7.33134	17.7212	1.27333	8.69E-08	0.00000175	yes	2.417188528
103583	zinc finger protein 426-like	scaffold_2:2248651-2250548	6.29052	15.1824	1.27115	0.00000235	0.0000384	yes	2.413538767
66933	yqci protein	scaffold_29:33904-34624	11.5509	27.8458	1.26946	0.0000057	0.0000869	yes	2.410713158
85765	choline transporter	scaffold_4:1505306-1507655	4.70125	11.3108	1.26658	0.00000245	0.0000398	yes	2.405905538
101217	glycoside hydrolase family 1 protein	scaffold_25:4567-6911	4.93079	11.8459	1.2645	0.00000637	0.0000964	yes	2.402439333
82756	proline-specific peptidase	scaffold_1:3854205-3855392	33.7546	81.0072	1.26296	3.88E-10	0.000000011	yes	2.399876225
117133	protein	scaffold_11:310961-312615	105.998	254.378	1.26294	8.79E-10	2.38E-08	yes	2.399842956
122388	nad-p-binding protein	scaffold_2:569495-571151	4.63662	11.1267	1.26288	0.0000533	0.000674273	yes	2.399743151
114885	mfs general substrate transporter	scaffold_2:1855083-1857543	25.5556	61.3001	1.26225	2.71E-10	7.78E-09	yes	2.398695454
84960	nicotinamide mononucleotide adenylyl transferase	scaffold_3:2492398-2493643	77.0248	184.72	1.26194	5.18E-11	1.60E-09	yes	2.398180088
73861	protein	scaffold_10:687220-689473	13.4749	32.2853	1.2606	1.22E-09	3.27E-08	yes	2.395953651
88981	glycoside hydrolase family 31 protein	scaffold_10:581600-585337	10.3007	24.5659	1.25391	6.06E-10	1.67E-08	yes	2.384868964
88827	catalase	scaffold_10:83932-85939	1189.09	2834.38	1.25317	0.0000113	0.00016356	yes	2.38364601
82144	glycoside hydrolase family 61 protein	scaffold_1:2043206-2044381	7.41572	17.6257	1.24902	0.0000813	0.000989709	yes	2.376799159
116736	mitochondrial carrier protein	scaffold_8:530129-531776	409.337	971.896	1.24751	0.000000151	0.00000296	yes	2.374312779
50339	gcn5-related n-acetyltransferase	scaffold_3:1961847-1962459	60.5924	143.842	1.24728	6.74E-10	1.85E-08	yes	2.373934287
98870	cytochrome p450 monooxygenase pc-bph	scaffold_9:256915-259106	29.554	69.9541	1.24305	1.98E-10	5.73E-09	yes	2.366984076
113897	patatin-like phospholipase	scaffold_27:37702-39812	2.51214	5.94435	1.2426	0.0000663	0.00081657	yes	2.36624589
95026	cytochrome p450	scaffold_3:2336629-2338768	9.36221	22.1474	1.24221	6.31E-08	0.00000132	yes	2.365606315
65151	phosphoglycerate mutase	scaffold_18:281566-282418	26.2686	62.1298	1.24195	0.000000011	0.000000254	yes	2.365180028
103379	hypothetical protein PLEOSDRAFT_1083090	scaffold_2:1378608-1379475	57.724	136.465	1.24129	5.65E-10	1.56E-08	yes	2.36409826
45264	galactose-1-phosphate uridylyltransferase	scaffold_1:1336605-1337962	19.5791	46.2203	1.23921	6.55E-09	0.000000156	yes	2.360692286
123372	heme-thiolate peroxidase	scaffold_2:3213564-3214450	47.3936	111.702	1.2369	1.60E-09	4.17E-08	yes	2.356915441
45007	aryl-alcohol oxidase	scaffold_1:3154687-3156976	17.4242	41.0181	1.23517	6.43E-10	1.77E-08	yes	2.354090852
52090	glycoside hydrolase family 5 protein	scaffold_3:881994-883988	3.93638	9.26516	1.23495	0.0000402	0.000521849	yes	2.353731899
56831	thioredoxin-like protein	scaffold_5:1102773-1103726	114.183	267.96	1.23067	1.37E-10	4.04E-09	yes	2.346759501
69722	cysteine-rich secreted protein	scaffold_1:4148057-4149588	205.437	480.531	1.22593	9.67E-08	0.00000194	yes	2.339061833
100502	nad-p-binding protein	scaffold_17:93665-95288	30.8819	72.2076	1.22539	1.40E-09	3.71E-08	yes	2.338186488
87693	cytochrome p450 monooxygenase pc-3	scaffold_7:438220-440541	6.74593	15.7631	1.22446	0.0000002	0.00000386	yes	2.336679715
82943	amine oxidase	scaffold_2:94190-96299	16.9414	39.5121	1.22174	2.58E-09	6.52E-08	yes	2.332278383
82502	pyruvate dehydrogenase	scaffold_1:3039887-3042050	13.8886	32.3741	1.22094	4.94E-09	0.00000012	yes	2.330985451
115173	malate synthase	scaffold_3:602985-605079	258.842	601.445	1.21636	0.000000256	0.00000488	yes	2.323597206
71359	bzip transcription factor	scaffold_4:155617-157161	91.5738	212.658	1.21553	1.35E-09	0.000000036	yes	2.322260796
90599	hypothetical	scaffold_21:287413-287883	28.4493	66.0239	1.2146	0.0000115	0.000166305	yes	2.320764287
82905	peptidyl-lys metalloendopeptidase	scaffold_1:4412232-4413207	10.1041	23.4347	1.21371	0.000013	0.000184559	yes	2.319333047
83227	carboxyl transferase	scaffold_2:914446-916953	22.3301	51.5683	1.20749	7.06E-10	1.93E-08	yes	2.309355056
87047	hypothetical protein PLEOSDRAFT_1019990, partial	scaffold_6:51812-53450	8.66479	19.9793	1.20527	0.000000335	0.00000631	yes	2.305804184
116719	60s ribosomal protein l10	scaffold_8:400257-401460	931.648	2145.83	1.20368	0.00000182	0.0000303	yes	2.303264348
99869	protein	scaffold_12:463136-464903	97.02	223.005	1.20072	2.75E-09	0.000000069	yes	2.298543549
80841	atypical abc1 abc1-b protein kinase	scaffold_17:199882-201960	50.0984	115.01	1.19892	7.61E-10	2.07E-08	yes	2.295677525
126620	phosphodiest-domain-containing protein	scaffold_6:374777-376941	24.8787	57.1106	1.19885	8.81E-10	2.38E-08	yes	2.295566141
84958	high-affinity nicotinic acid transporter	scaffold_3:2485431-2488272	16.6325	38.0991	1.19575	4.70E-09	0.000000115	yes	2.290638824
83734	plp-dependent transferase	scaffold_2:2162178-2164382	9.30054	21.3017	1.19558	0.000000114	0.00000226	yes	2.290368923
83044	alpha beta-hydrolase	scaffold_2:435439-436602	25.6233	58.6756	1.1953	7.22E-08	0.00000148	yes	2.289924448
109584	gtp cyclohydrolase ii	scaffold_2:993213-994766	23.8092	54.5108	1.19502	1.59E-09	4.16E-08	yes	2.28948006
117470	glycoside hydrolase family 5 protein	scaffold_17:139538-141251	53.0401	121.232	1.19262	5.39E-10	0.000000015	yes	2.285674554
125578	ribonuclease t1	scaffold_4:2639073-2639718	20.5176	46.8847	1.19226	0.000106145	0.0012587	yes	2.285104274
88922	isomerase	scaffold_10:344943-348966	38.6248	88.2462	1.19201	0.0000101	0.000147688	yes	2.28470833
115261	2-methylcitrate dehydratase	scaffold_3:1196007-1200059	333.893	760.242	1.18707	0.000000494	0.00000907	yes	2.276898531
100942	s-adenosylmethionine-dependent methyltransferase	scaffold_20:179206-180391	42.5497	96.8116	1.18603	1.11E-09	2.99E-08	yes	2.275257768
48216	polyketide cyclase dehydrase and lipid transporter	scaffold_2:2167108-2167866	10.7231	24.3162	1.18119	0.0000632	0.000784335	yes	2.267637449
62364	secreted protein containing duf1349	scaffold_11:220061-220804	30.3155	68.6708	1.17964	8.72E-08	0.00000176	yes	2.265202457
92448	mfs general substrate transporter	scaffold_1:2721093-2725319	6.76351	15.3179	1.17937	0.00000761	0.000113913	yes	2.264778565
124006	protein	scaffold_3:1663262-1664033	234.941	530.643	1.17545	2.09E-09	5.35E-08	yes	2.258633204
100586	fad binding domain-containing protein	scaffold_17:344343-346060	3.15154	7.1138	1.17456	0.000138812	0.00158973	yes	2.257240281
96599	indoleamine -dioxygenase	scaffold_5:547726-549118	45.1732	101.791	1.17208	1.13E-09	3.03E-08	yes	2.253363407
117665	hypothetical protein Moror_4879	scaffold_22:76968-78409	120.12	270.216	1.16964	1.08E-08	0.000000249	yes	2.249555561
86004	aldo keto reductase	scaffold_4:2081809-2083129	63.7686	143.094	1.16605	1.51E-09	3.99E-08	yes	2.24396473
116374	cytochrome p450	scaffold_6:765109-767468	37.3971	83.8481	1.16485	1.31E-09	0.000000035	yes	2.242099028
97070	duf1295-domain-containing protein	scaffold_5:1898790-1899993	15.787	35.2512	1.15894	0.00000107	0.0000184	yes	2.232933057
55818	alpha beta-hydrolase	scaffold_5:2451092-2453517	13.6131	30.3328	1.15588	8.12E-08	0.00000165	yes	2.228201957
91009	alpha beta-hydrolase	scaffold_31:132117-133398	3.17997	7.06153	1.15097	0.00106058	0.00945604	yes	2.22063149
73369	-dihydroxy-2-butanone 4-phosphate synthase	scaffold_8:988096-989094	92.3329	204.819	1.14944	2.16E-09	5.49E-08	yes	2.218277725
116620	3-hydroxyanthranilate -dioxygenase	scaffold_7:1148429-1149331	23.3727	51.8363	1.14914	0.000000555	0.0000101	yes	2.217816495
89582	hypothetical protein PLEOSDRAFT_1106209	scaffold_13:302835-303532	37.31	82.724	1.14874	0.000000634	0.0000115	yes	2.217201671
128914	ammonium transporter	scaffold_11:290192-292044	10.1504	22.4468	1.14498	0.000000819	0.0000145	yes	2.211430649
91667	glutathione-disulfide reductase	scaffold_1:604159-605891	93.1302	205.604	1.14255	1.43E-08	0.000000329	yes	2.207708967
81273	response to drug-related protein	scaffold_28:130864-133081	37.5888	82.9826	1.14251	3.34E-09	0.000000083	yes	2.207647757
115319	nadh-quinone oxidoreductase	scaffold_3:1520463-1521428	433.2	956.081	1.1421	0.000000106	0.00000212	yes	2.207020454
127447	protein	scaffold_7:1082651-1084619	12.1429	26.7641	1.14018	0.000000124	0.00000244	yes	2.204085211
92644	cysteine-rich secreted protein	scaffold_1:3279105-3280657	2.85589	6.29242	1.13968	0.000851566	0.00783382	yes	2.203321465
89804	lipase	scaffold_15:193158-194551	21.1117	46.4416	1.13737	0.00000031	0.00000586	yes	2.199796396
101247	transmembrane protein	scaffold_25:116106-117755	17.6788	38.8525	1.13599	0.000000557	0.0000102	yes	2.197693202
86753	mitochondrial carrier	scaffold_5:1621385-1622716	21.4891	47.2083	1.13544	9.02E-08	0.00000181	yes	2.196855533
53974	lipase esterase	scaffold_4:1473640-1474763	50.0922	110.019	1.1351	6.47E-09	0.000000155	yes	2.196337861
89323	drug:h+ antiporter	scaffold_12:51862-54618	20.7202	45.5071	1.13505	0.00000001	0.000000233	yes	2.196261743
86007	fad nad -binding domain-containing protein	scaffold_4:2093160-2094501	81.3353	178.506	1.13402	5.18E-09	0.000000126	yes	2.1946943
45050	flavoprotein oxygenase	scaffold_1:14738-15896	22.6328	49.5563	1.13066	0.00000031	0.00000586	yes	2.18958886
96022	mfs general substrate transporter	scaffold_4:1736689-1738945	2.50873	5.48241	1.12785	0.000710235	0.00667123	yes	2.185328253
66544	nadp+-dependent d-mannitol dehydrogenase	scaffold_26:168223-169710	79.9363	174.421	1.12565	6.99E-09	0.000000166	yes	2.181998334
117563	hypothetical protein PLEOSDRAFT_165380	scaffold_18:446172-447151	21.0343	45.8744	1.12494	0.00000113	0.0000193	yes	2.180924761
90153	agroclavine dehydrogenase	scaffold_17:387328-388317	46.2837	100.848	1.1236	2.23E-08	0.000000505	yes	2.178900021
58587	hypothetical protein PLEOSDRAFT_1086078	scaffold_7:68994-69826	72.8122	158.439	1.12167	9.33E-09	0.000000218	yes	2.175987094
101029	p-loop containing nucleoside triphosphate hydrolase protein	scaffold_21:77802-81185	20.789	45.2349	1.12162	9.62E-09	0.000000224	yes	2.175911682
99759	hypothetical protein PLEOSDRAFT_1109998	scaffold_12:116319-117138	45.1709	98.0926	1.11875	7.14E-08	0.00000147	yes	2.171587373
107566	hypothetical protein PLEOSDRAFT_169364	scaffold_13:233051-235294	12.0181	26.0686	1.1171	0.00000653	0.0000985	yes	2.169105163
57607	protein	scaffold_6:1383010-1384496	75.7919	164.394	1.11704	1.77E-08	0.000000402	yes	2.169014955
90486	arginase deacetylase	scaffold_20:201818-203675	4.20964	9.12603	1.11629	0.00036252	0.0037147	yes	2.167887663
123288	laccase	scaffold_2:2940884-2943436	4.05338	8.78521	1.11595	0.0000819	0.000995579	yes	2.167376817
116978	mfs general substrate transporter	scaffold_9:1178448-1180894	37.4691	80.7904	1.10848	8.05E-09	0.000000191	yes	2.156183556
84216	glyoxalase i	scaffold_3:429218-430079	302.883	651.894	1.10587	2.71E-08	0.000000608	yes	2.1522863
81958	aldo keto reductase	scaffold_1:1603141-1604811	99.9986	215.147	1.10534	1.93E-08	0.000000437	yes	2.151495764
116179	citrate synthase	scaffold_5:1283251-1291216	395.289	849.831	1.10427	0.000208314	0.00226	yes	2.149900661
90028	mfs general substrate transporter	scaffold_16:456941-459462	46.9447	100.609	1.09973	9.23E-09	0.000000216	yes	2.143145798
129311	protein	scaffold_13:153231-156037	5.49035	11.7645	1.09946	0.00000657	0.0000989	yes	2.142744747
82985	hexose transporter	scaffold_2:267378-269553	7.83706	16.7784	1.09822	0.00000363	0.0000573	yes	2.140903843
55591	alpha beta-hydrolase	scaffold_5:705763-706878	45.4432	96.9165	1.09268	0.000000036	0.00000078	yes	2.132698462
133615	peroxysomal citrate synthase	scaffold_5:952991-955651	47.0347	100.132	1.09011	1.61E-08	0.000000368	yes	2.128902679
97551	c2h2 finger domain-containing protein	scaffold_6:923308-923927	17.3265	36.7377	1.08428	0.000207211	0.00225033	yes	2.120317041
86680	general substrate transporter	scaffold_5:1406187-1407921	9.89627	20.9466	1.08176	0.0000113	0.000163531	yes	2.11661665
92285	aldo keto reductase	scaffold_1:2311583-2312917	9.25847	19.5806	1.08058	0.0000465	0.000594138	yes	2.114886148
115108	zn -cys binuclear cluster domain-containing protein	scaffold_3:172019-174788	28.0848	59.3054	1.07837	2.93E-08	0.000000651	yes	2.111648929
53410	alkaline phytoceramidase	scaffold_4:2172555-2173466	45.1877	95.3047	1.07662	0.000000395	0.00000736	yes	2.109089036
85055	glycoside hydrolase family 71 protein	scaffold_3:2794601-2796158	6.7999	14.3402	1.07648	0.0000379	0.00049415	yes	2.108884378
77378	nad -binding protein	scaffold_3:1813863-1817322	214.901	453.122	1.07622	0.000574594	0.0055681	yes	2.108504353
87017	agroclavine dehydrogenase	scaffold_5:2480956-2481915	15.5824	32.8511	1.07602	0.00000709	0.000106632	yes	2.108212072
96577	protein	scaffold_5:451400-455699	30.341	63.8527	1.07348	0.000000175	0.0000034	yes	2.104503633
103756	set domain-containing protein	scaffold_2:3032287-3033512	28.6121	60.213	1.07345	0.000000181	0.00000351	yes	2.104459871
116478	nad-specific glutamate dehydrogenase	scaffold_6:1532715-1537051	74.2504	155.688	1.06819	0.000000895	0.0000157	yes	2.096801077
84045	hypothetical protein PLEOSDRAFT_156374	scaffold_2:3149210-3151035	14.5324	30.4559	1.06745	0.00000463	0.0000719	yes	2.095725843
82248	peroxisomal -enoyl- isomerase	scaffold_1:2316058-2317513	12.1641	25.4852	1.06703	0.0000251	0.000340207	yes	2.09511582
45206	glycoside hydrolase family 6 protein	scaffold_1:2022553-2024334	5.67056	11.8668	1.06537	0.000115898	0.00136377	yes	2.092706516
85487	hypothetical protein PLEOSDRAFT_1101558	scaffold_4:835498-836078	84.7526	177.093	1.06318	0.000000733	0.0000131	yes	2.089532213
61713	hydrophobin	scaffold_10:143298-143756	61.6928	128.8	1.06196	0.0000315	0.0004174	yes	2.087765969
101121	copper radical oxidase	scaffold_22:118501-121911	9.03806	18.8497	1.06046	0.00000554	0.0000847	yes	2.085596403
44616	5-oxoprolinase	scaffold_1:1563445-1566077	38.9971	81.264	1.05925	5.09E-08	0.00000108	yes	2.08384793
62996	saccharopine dehydrogenase (nadp+ l-glutamate-forming)	scaffold_12:589190-592978	8.29457	17.2664	1.05773	0.000000308	0.00000585	yes	2.081653578
116804	actin-like atpase domain-containing protein	scaffold_8:1140634-1142529	34.6003	71.9813	1.05684	3.36E-08	0.000000735	yes	2.0803698
58710	glycoside hydrolase family 78 protein	scaffold_7:383573-386028	17.5158	36.3971	1.05517	9.48E-08	0.0000019	yes	2.077963049
130466	zn -cys binuclear cluster domain-containing protein	scaffold_21:146235-148501	5.32714	11.0619	1.05416	0.0000278	0.000372985	yes	2.076508821
56351	cytochrome p450	scaffold_5:1857090-1859149	37.0762	76.9083	1.05265	5.23E-08	0.00000111	yes	2.074336575
86306	peroxisomal copper amine oxidase	scaffold_4:3026768-3029647	17.2269	35.7259	1.05231	6.55E-08	0.00000136	yes	2.073847774
83435	acetyltransferase	scaffold_2:1413307-1413955	21.8314	45.2547	1.05166	0.0000127	0.000181377	yes	2.072913621
86972	short-chain dehydrogenase	scaffold_5:2308146-2309505	16.3187	33.815	1.05114	0.00000342	0.0000544	yes	2.072166602
117204	Dyp-type peroxidase	scaffold_12:215277-217337	269.583	557.33	1.0478	0.00000976	0.000143429	yes	2.067374854
87687	duf1687 domain containing protein	scaffold_7:424055-424701	80.4766	166.18	1.04611	0.000000208	0.00000401	yes	2.06495451
116321	duf1479-domain-containing protein	scaffold_5:2487202-2488926	99.8068	205.999	1.04543	0.000000226	0.00000433	yes	2.063981443
133042	bzip transcription factor	scaffold_3:1375740-1376962	36.6703	75.5943	1.04366	0.0000001	0.000002	yes	2.061450758
115027	alpha beta-hydrolase	scaffold_2:2666798-2669822	13.1084	27.0072	1.04285	0.000000173	0.00000337	yes	2.060293683
103295	hypothetical protein PLEOSDRAFT_1083173	scaffold_2:1041896-1042613	66.9951	138.005	1.04259	0.000000163	0.00000319	yes	2.059922414
75169	protein tyrosine serine phosphatase	scaffold_1:246682-247860	9.26826	19.0203	1.03717	0.000147634	0.00167821	yes	2.052198097
84842	aado keto reductase	scaffold_3:2118868-2120285	31.0837	63.6529	1.03407	0.000000449	0.0000083	yes	2.047793158
97911	mfs general substrate transporter	scaffold_7:149008-151247	6.31248	12.9085	1.03204	0.0000416	0.000537484	yes	2.044913757
88601	mfs general substrate transporter	scaffold_9:397472-399424	100.771	205.781	1.03002	0.000000235	0.00000448	yes	2.04205256
56057	ribosome biogenesis protein sqt1	scaffold_5:2048804-2050189	48.3884	98.7492	1.02911	8.69E-08	0.00000175	yes	2.040764913
89763	hypothetical protein PLEOSDRAFT_159536	scaffold_15:22351-22561	121.527	247.571	1.02656	0.000890869	0.00815336	yes	2.037160995
89272	aryl-alcohol oxidase	scaffold_11:642751-645040	6.92316	14.0573	1.02181	0.0000135	0.000192117	yes	2.030464776
88561	thaumatin-like protein	scaffold_9:309668-310994	11.4913	23.3137	1.02064	0.000195246	0.0021421	yes	2.028818773
59763	hypothetical protein PLEOSDRAFT_1105553	scaffold_8:1163091-1163762	112.297	227.582	1.01906	0.000000436	0.00000811	yes	2.026598082
80788	hypothetical protein PLEOSDRAFT_1097399	scaffold_16:361322-362099	22.7744	46.1363	1.01849	0.0000533	0.000674273	yes	2.025797544
117003	iron reductase	scaffold_10:174256-177067	99.4885	201.236	1.01629	0.00000272	0.0000439	yes	2.022710711
93044	inosine triphosphate pyrophosphatase	scaffold_2:257267-258126	39.0672	78.8461	1.01308	0.00000468	0.0000724	yes	2.018215178
90771	propionyl- carboxylase	scaffold_25:172513-175025	7.96287	16.0686	1.01288	0.00000849	0.000126272	yes	2.017935414
80765	mfs general substrate transporter	scaffold_16:175474-177992	16.3836	33.06	1.01284	0.000000754	0.0000135	yes	2.017879465
116143	laccase	scaffold_5:1076948-1079769	4.29624	8.6651	1.01214	0.000385063	0.00392317	yes	2.016900622
53128	hira-interacting protein 5	scaffold_4:19801-20511	58.8266	118.534	1.01076	0.000000442	0.0000082	yes	2.014972292
97014	aspartyl-trna synthetase	scaffold_5:1738784-1740143	33.6117	67.6685	1.00952	0.00000104	0.0000181	yes	2.013241162
77706	thiolase-like protein	scaffold_4:261382-263421	121.537	244.455	1.00818	0.0000011	0.0000189	yes	2.011372097
125078	hypothetical protein PLEOSDRAFT_1035733	scaffold_4:1361390-1363645	32.1137	64.5834	1.00797	0.000000216	0.00000414	yes	2.011079341
126676	branched-chain alpha-keto acid dehydrogenase e1-alpha subunit	scaffold_6:614045-615953	64.614	129.896	1.00744	0.000000165	0.00000322	yes	2.010340671
91279	hypothetical protein PLEOSDRAFT_1077168	scaffold_123:47-1199	233.36	468.769	1.00632	0.00000449	0.0000701	yes	2.008780599
114197	cargo transport protein erv29	scaffold_1:1561885-1562905	74.3794	149.026	1.00258	0.00000135	0.000023	yes	2.003579839
72552	aquaporin-like protein	scaffold_5:1999095-2003110	14.7854	29.5097	0.997021	0.000959645	0.00868628	yes	1.99587449
85948	p-loop containing nucleoside triphosphate hydrolase protein	scaffold_4:1935501-1936585	29.2319	58.2812	0.995487	0.00000102	0.0000177	yes	1.993753429
95205	transmembrane protein	scaffold_3:2878640-2880725	20.5532	40.9248	0.993614	0.00000106	0.0000184	yes	1.991166689
45017	alkaline phosphatase	scaffold_1:2359227-2362452	16.2058	32.2668	0.993541	0.000000765	0.0000136	yes	1.991065939
85474	threonine aldolase	scaffold_4:814783-816413	26.4682	52.6972	0.993467	0.000000885	0.0000156	yes	1.990963814
96444	alpha beta-hydrolase	scaffold_4:2891880-2893283	12.7257	25.295	0.991105	0.0000314	0.0004174	yes	1.987706848
41173	HpcH/HpaI aldolase	scaffold_11:305072-305771	78.9851	156.649	0.987885	0.000000731	0.0000131	yes	1.983275364
91781	zinc finger with ufm1-specific peptidase domain protein	scaffold_1:972814-974991	5.07102	10.0572	0.987884	0.000191855	0.00210706	yes	1.98327399
77182	protein	scaffold_3:1190596-1195421	33.0549	65.4969	0.986559	0.00000147	0.0000248	yes	1.981453347
54359	pleiotropic drug resistance abc transporter	scaffold_4:2665217-2669922	166.483	329.837	0.986379	0.0000591	0.000740087	yes	1.981206144
116993	alpha beta-hydrolase	scaffold_10:63404-64980	86.3722	171.105	0.986247	0.000000509	0.00000931	yes	1.981024881
134712	small heat shock protein	scaffold_25:157167-157918	105.304	208.472	0.98529	0.000000837	0.0000148	yes	1.97971122
75056	thioredoxin-dependent peroxidase	scaffold_89:3585-4622	1861.15	3678.59	0.98296	0.0000938	0.00112361	yes	1.976516502
134185	cyanovirin-n family protein	scaffold_9:806200-806889	832.926	1644.91	0.981746	0.0000214	0.000294276	yes	1.974854001
93994	acyl- oxidase	scaffold_2:2700244-2701676	94.5964	186.797	0.981614	0.000000483	0.00000889	yes	1.974673319
133835	protein	scaffold_6:1155902-1158686	8.69744	17.1728	0.981463	0.000014	0.000198003	yes	1.97446665
86702	nad-binding protein	scaffold_5:1473007-1474488	33.1141	65.3466	0.980666	0.00000118	0.0000202	yes	1.97337618
133598	hypothetical protein Moror_13001	scaffold_5:797847-799740	26.015	51.2873	0.979256	0.00000491	0.0000758	yes	1.971448468
123302	alpha beta hydrolase fold family	scaffold_2:2976882-2979212	20.719	40.8433	0.979146	0.000000981	0.0000171	yes	1.971298158
81987	adenylate kinase	scaffold_1:1673481-1675893	84.6377	166.372	0.975041	0.00000419	0.0000658	yes	1.96569706
81834	glycoside hydrolase family 3 protein	scaffold_1:1225458-1228643	5.56503	10.9326	0.974173	0.0000178	0.000246855	yes	1.96451475
28490	peptidase m48 family protein	scaffold_17:202264-203741	74.2213	145.677	0.972864	0.000000395	0.00000736	yes	1.962733096
123415	clavaminate synthase-like protein	scaffold_3:16830-18301	35.941	70.535	0.972707	0.000000968	0.0000169	yes	1.962519515
78619	carbohydrate esterase family 12 protein	scaffold_5:969470-970705	10.2709	20.1503	0.972235	0.000197649	0.00216625	yes	1.961877551
109521	phosphatases ii	scaffold_2:57233-59067	44.6075	87.1623	0.966418	0.00000048	0.00000884	yes	1.953983114
84953	bzip transcription factor	scaffold_3:2464189-2466278	21.8776	42.6434	0.962868	0.000000917	0.0000161	yes	1.949180912
86641	gpi anchored	scaffold_5:1305416-1307349	7.01279	13.6373	0.959499	0.000116204	0.00136588	yes	1.944634471
132683	transmembrane protein 41a	scaffold_2:1244450-1247925	71.0925	138.153	0.958502	0.00000577	0.0000877	yes	1.943291061
112320	hypothetical protein PLEOSDRAFT_1089654	scaffold_3:2614145-2615952	16.3847	31.8372	0.958369	0.00000994	0.000145612	yes	1.94311192
122888	hypothetical protein PLEOSDRAFT_1103174	scaffold_2:1858158-1859039	15.3575	29.808	0.95676	0.000118911	0.00139159	yes	1.940946026
75629	ferric reductase transmembrane component 2 precursor	scaffold_1:2126040-2129003	3.32686	6.45587	0.956449	0.000164914	0.00183375	yes	1.940527664
126572	carotenoid ester lipase precursor	scaffold_6:205964-208397	7.25978	14.0805	0.955701	0.0000845	0.00102357	yes	1.939521811
84230	fad nad-binding domain-containing protein	scaffold_3:483475-485397	9.88103	19.1362	0.953572	0.0000423	0.00054522	yes	1.93666175
113433	fun34 transmembrane protein	scaffold_10:663152-664462	187.527	362.997	0.95286	0.00000267	0.0000431	yes	1.935706203
134253	aldehyde dehydrogenase	scaffold_10:409033-411513	128.287	247.989	0.950897	0.00000978	0.000143429	yes	1.933074179
86447	duf427-domain-containing protein	scaffold_5:793107-794029	119.539	230.72	0.948659	0.00000076	0.0000135	yes	1.930077796
89486	hypothetical protein PLEOSDRAFT_163630	scaffold_12:597498-601672	11.7587	22.6569	0.946222	0.00000111	0.0000191	yes	1.926820262
84898	rna polymerase i upstream activation factor complex subunit rrn5	scaffold_3:2260098-2262213	3.59255	6.92205	0.946192	0.000568874	0.00552267	yes	1.926780195
116073	Heatshock protein DnaJ	scaffold_5:728888-730350	79.2146	152.598	0.945894	0.00000168	0.0000282	yes	1.926382245
85676	mitochondrial carrier	scaffold_4:1264411-1266589	23.4014	44.975	0.942526	0.00000895	0.000132527	yes	1.921890313
87126	protein	scaffold_6:377305-380552	10.5588	20.2874	0.94214	0.00000445	0.0000696	yes	1.92137617
92903	hypothetical protein PLEOSDRAFT_165005	scaffold_1:4163483-4164506	34.5603	66.3797	0.941626	0.00000288	0.0000463	yes	1.920691749
84397	amp binding protein	scaffold_3:936063-938556	15.6798	30.0609	0.938986	0.00000363	0.0000573	yes	1.917180272
134367	short-chain dehydrogenase reductase sdr	scaffold_12:147448-148779	85.53	163.878	0.938121	0.000000967	0.0000169	yes	1.916031129
115087	manganese peroxidase	scaffold_2:3291667-3293748	5.37871	10.2972	0.93692	0.00109446	0.00970155	yes	1.914436755
82641	peptidase s41 family protein	scaffold_1:3443772-3446733	6.30452	12.0609	0.935885	0.0000947	0.00113194	yes	1.913063816
64668	acyltransferase ctase cot cpt	scaffold_17:205556-207737	40.2455	76.678	0.929985	0.00000142	0.0000241	yes	1.905256187
117338	nad p-binding protein	scaffold_14:352969-354143	70.543	134.319	0.929087	0.00000123	0.0000211	yes	1.904070636
95169	fsh1-domain-containing protein	scaffold_3:2783179-2784696	26.1777	49.8109	0.928123	0.0000344	0.000453691	yes	1.902798773
76578	streptomycin biosynthesis protein	scaffold_2:1829520-1831312	58.7548	111.678	0.926567	0.00000144	0.0000244	yes	1.90074764
121873	nad-aldehyde dehydrogenase	scaffold_1:3410141-3412450	38.7582	73.6354	0.925898	0.00000141	0.0000241	yes	1.899866439
65586	protein	scaffold_20:332307-333168	136.622	258.786	0.921569	0.00000211	0.0000347	yes	1.894174179
83090	mitochondrion protein	scaffold_2:548030-549119	184.055	348.336	0.920346	0.00000416	0.0000655	yes	1.892569132
77164	delta-aminolevulinic acid dehydratase	scaffold_3:1096308-1097709	42.5094	80.4051	0.919506	0.00000208	0.0000343	yes	1.891467516
117013	rna methylase	scaffold_10:219593-220498	125.991	238.273	0.919297	0.00000164	0.0000274	yes	1.891193523
88168	metal resistance protein ycf1	scaffold_8:510185-516394	17.3327	32.7047	0.916001	0.00000203	0.0000336	yes	1.88687781
93656	glycosyl hydrolase family 88	scaffold_2:1838944-1840325	11.582	21.829	0.914362	0.000135908	0.00156149	yes	1.884735405
55510	hypothetical protein PLEOSDRAFT_1107906	scaffold_5:2401194-2402774	24.0621	45.3177	0.91331	0.00000416	0.0000655	yes	1.883361574
114017	protein	scaffold_1:125635-128811	74.9044	140.891	0.911457	0.000018	0.000250084	yes	1.880944134
114725	exp1-like protein	scaffold_2:926908-929310	86.9979	163.278	0.908279	0.0000138	0.000194818	yes	1.87680531
100099	general substrate transporter	scaffold_14:92966-95545	49.6769	93.2322	0.908253	0.00000236	0.0000385	yes	1.876771486
82845	extracellular triacylglycerol lipase precursor	scaffold_1:4157653-4159953	76.6785	143.868	0.907849	0.00000788	0.000117727	yes	1.876246005
60970	protein	scaffold_9:1064572-1065733	32.5276	61.0202	0.907622	0.00000867	0.000128783	yes	1.875950811
115450	hypothetical protein CC1G_12085	scaffold_3:2476147-2478567	23.5991	44.2513	0.906987	0.00000227	0.0000372	yes	1.875125296
115340	h+ nucleoside cotransporter	scaffold_3:1656784-1659657	42.9858	80.4788	0.904749	0.00000283	0.0000454	yes	1.872218738
114308	fructose- -bisphosphatase	scaffold_1:2205493-2206901	192.85	360.744	0.903499	0.0000158	0.000221678	yes	1.870597287
101053	nad -binding protein	scaffold_21:145056-146028	93.6212	174.769	0.900539	0.00000247	0.0000401	yes	1.866763287
97531	glutathione transferase fungal specific class a	scaffold_6:877596-878419	25.0108	46.6885	0.900517	0.0000586	0.000734254	yes	1.866734821
114054	hypothetical protein PLEOSDRAFT_1088010	scaffold_1:427913-428799	210.047	391.957	0.899985	0.0000122	0.000175256	yes	1.866046581
75513	fad nad-binding domain-containing protein	scaffold_1:1741914-1744298	6.84577	12.7573	0.898038	0.000230965	0.00248061	yes	1.863529943
94263	rab geranylgeranyltransferase	scaffold_3:280465-281862	42.3414	78.7343	0.894924	0.00000556	0.000085	yes	1.859511925
97970	nadh:flavin oxidoreductase nadh oxidase	scaffold_7:381910-383130	59.1116	109.883	0.894458	0.00000298	0.0000477	yes	1.858911387
49042	aryl-alcohol oxidase	scaffold_2:244635-246709	6.8218	12.662	0.892283	0.000305621	0.00317944	yes	1.856111013
96280	bax inhibitor family protein	scaffold_4:2366684-2367664	116.73	216.583	0.89175	0.00000324	0.0000516	yes	1.855425404
114986	2-methylcitrate dehydratase	scaffold_2:2403203-2404962	25.244	46.8381	0.891742	0.00000503	0.0000776	yes	1.855415116
85152	carbonic anhydrase	scaffold_3:3153142-3154286	49.9161	92.5874	0.89131	0.00000649	0.000098	yes	1.854859614
73602	nad -binding protein	scaffold_9:514279-515684	61.2211	113.484	0.89039	0.00000349	0.0000554	yes	1.853677156
84884	protein	scaffold_3:2223979-2225640	10.3637	19.1677	0.887141	0.000154354	0.00174165	yes	1.849507307
132840	hypothetical protein PLEOSDRAFT_1092709	scaffold_2:2535181-2536464	20.3157	37.5668	0.886864	0.0000313	0.000416448	yes	1.849152232
113780	short-chain dehydrogenase reductase sdr	scaffold_19:174355-175690	95.595	176.521	0.884832	0.00000419	0.0000658	yes	1.846549581
97512	general substrate transporter	scaffold_6:821092-823108	58.8079	108.557	0.884366	0.00000356	0.0000564	yes	1.845953229
84621	protein serine threonine phosphatase 2c	scaffold_3:1510923-1512417	6.5179	11.9846	0.878696	0.00102643	0.00917449	yes	1.838712604
91097	tat pathway signal sequence	scaffold_39:32617-33685	16.3005	29.923	0.876338	0.000271104	0.00287235	yes	1.835709791
107857	glycerol kinase	scaffold_16:178563-180668	24.4605	44.8592	0.874953	0.00000893	0.000132373	yes	1.833948339
84114	hypothetical protein PLEOSDRAFT_1112495	scaffold_3:86356-87080	20.5048	37.596	0.874615	0.00105807	0.00944147	yes	1.833518725
83569	protein	scaffold_2:1775638-1776597	40.8092	74.8171	0.874474	0.0000376	0.000491471	yes	1.833339537
113104	mfs general substrate transporter	scaffold_7:690899-693233	22.6613	41.4864	0.872408	0.0000101	0.000147557	yes	1.830715997
26138	carotenoid ester lipase precursor	scaffold_7:1469965-1472373	14.2004	25.9752	0.871201	0.0000463	0.000593926	yes	1.829185008
87261	cral trio domain-containing protein	scaffold_6:886424-887546	24.5419	44.7782	0.867547	0.0000955	0.00113946	yes	1.824557984
89223	delta-12 fatty acid desaturase protein	scaffold_11:496738-498800	39.4496	71.755	0.863071	0.00000844	0.000125768	yes	1.818906016
54296	molybdenum cofactor synthesis 2	scaffold_4:1515967-1516642	30.3839	55.2565	0.862839	0.000562337	0.00546912	yes	1.818613541
86596	trimethyllysine dioxygenase	scaffold_5:1189477-1191038	15.9672	29.0221	0.862044	0.000123055	0.00143694	yes	1.817611666
92046	mfs amino acid permease	scaffold_1:1735978-1738976	12.448	22.5879	0.85963	0.0000416	0.000537484	yes	1.814572878
105217	general substrate transporter	scaffold_4:2918140-2920751	19.3036	34.9046	0.85455	0.0000275	0.000370807	yes	1.808194662
117517	sodium transport atpase	scaffold_18:27192-31322	60.9802	110.04	0.85162	0.000055	0.000693989	yes	1.804526087
95227	protein	scaffold_3:2938661-2940356	51.1073	92.2083	0.851366	0.0000124	0.000177437	yes	1.804208412
89739	nad -binding protein	scaffold_14:451616-452636	21.2788	38.162	0.842721	0.000155595	0.00174828	yes	1.793429458
95076	acyl- dehydrogenase domain-containing protein	scaffold_3:2497249-2499246	48.8733	87.5537	0.841123	0.0000121	0.000174263	yes	1.791444067
134075	carnitine acetyl transferase	scaffold_8:1014332-1016617	50.1881	89.8996	0.84097	0.0000161	0.000224793	yes	1.791254092
133964	glycoside hydrolase family 18 protein	scaffold_7:1066793-1069188	6.12461	10.9584	0.839355	0.000853548	0.00783859	yes	1.789250025
86726	acyl- dehydrogenase	scaffold_5:1536779-1539548	27.4696	49.1329	0.838851	0.0000244	0.000332969	yes	1.788625067
116040	hypothetical protein PLEOSDRAFT_1094241	scaffold_5:132946-135050	33.9768	60.5954	0.834655	0.0000841	0.00102028	yes	1.783430506
125208	nad -binding protein	scaffold_4:1677285-1678452	23.2425	41.3332	0.830538	0.000242242	0.00258617	yes	1.778348408
65058	intradiol ring-cleavage dioxygenase	scaffold_18:358804-359788	110.552	196.418	0.829207	0.0000157	0.000220265	yes	1.776708498
122358	methylenetetrahydrofolate dehydrogenase (nad+)	scaffold_2:481581-483100	10.8261	19.23	0.828844	0.000944366	0.00856972	yes	1.776261512
78050	sure-like protein	scaffold_4:1324958-1326499	26.4484	46.9613	0.828291	0.0000601	0.000751076	yes	1.775580783
132673	1 concanamycin induced protein c	scaffold_2:1159280-1159918	1114.51	1977.73	0.827437	0.000115833	0.00136377	yes	1.774530043
84662	protein	scaffold_3:1647598-1648277	290.174	514.017	0.824895	0.0000316	0.000418397	yes	1.77140611
52018	hypothetical protein PLEOSDRAFT_1104615	scaffold_3:1718996-1719902	23.2407	41.1354	0.823727	0.000213907	0.00231132	yes	1.769972567
49984	plp-dependent transferase	scaffold_3:2855013-2856588	51.3011	90.7812	0.823404	0.0000206	0.000284041	yes	1.769576338
132458	dna-binding protein	scaffold_1:3023181-3027091	6.53862	11.5704	0.823383	0.000123382	0.00143762	yes	1.76955058
67725	metalloprotease	scaffold_87:7817-8950	20.0941	35.5304	0.822282	0.000445631	0.00444717	yes	1.768200654
132884	alpha beta hydrolase fold family	scaffold_2:2988517-2991006	14.6476	25.8895	0.821701	0.0000628	0.000780378	yes	1.76748871
115368	glucosamine-6-phosphate isomerase	scaffold_3:1806336-1807691	100.935	178.266	0.820608	0.0000236	0.000322994	yes	1.766150151
82304	arm repeat-containing protein	scaffold_1:2449385-2453338	12.457	21.9811	0.81931	0.0000298	0.000398	yes	1.764561851
91065	cytochrome p450	scaffold_35:6698-9050	10.7349	18.93	0.818361	0.000281097	0.00296259	yes	1.76340151
83639	sucrose cleavage family protein	scaffold_2:1919659-1921057	27.3469	48.2143	0.818084	0.0000717	0.000876596	yes	1.763062966
116461	hypothetical protein PLEOSDRAFT_1090074	scaffold_6:1486747-1487378	315.589	554.084	0.812059	0.0000383	0.000498318	yes	1.755715395
88960	upf0187-domain-containing protein	scaffold_10:495753-497914	9.25718	16.2496	0.811764	0.00110846	0.00979319	yes	1.755356426
129851	hypothetical	scaffold_16:417990-418457	68.8579	120.761	0.810457	0.000404115	0.00408618	yes	1.753766892
88614	aldo keto reductase	scaffold_9:444132-447019	237.586	415.962	0.807999	0.0000656	0.000809492	yes	1.750781446
115003	pentatricopeptide repeat protein	scaffold_2:2528911-2533634	43.2752	75.7534	0.807771	0.000130281	0.00150329	yes	1.750504778
77220	electron transfer flavo protein alpha subunit	scaffold_3:1287330-1290317	79.0556	138.086	0.804629	0.0000417	0.000538486	yes	1.746696558
82382	dephospho- kinase	scaffold_1:2608711-2609433	33.3108	58.1832	0.80461	0.000141911	0.00162175	yes	1.746673554
133536	hypothetical protein PLEOSDRAFT_1113520	scaffold_4:2670556-2671151	849.811	1484.27	0.804539	0.000307035	0.00318579	yes	1.746587597
115241	hypothetical protein PLEOSDRAFT_1093310	scaffold_3:1063308-1065083	82.1755	143.516	0.804434	0.0000467	0.000594885	yes	1.746460484
94843	mitochondrial carrier	scaffold_3:1846154-1847328	67.3088	117.42	0.802807	0.0000263	0.000355701	yes	1.744492022
94603	glycoside hydrolase family 23 protein	scaffold_3:1222876-1223664	54.0869	94.2809	0.801686	0.000127594	0.00147546	yes	1.743137047
81355	3-hydroxyisobutyrate dehydrogenase	scaffold_53:8640-9894	79.2656	138.04	0.800318	0.0000278	0.000372985	yes	1.741484944
116220	multifunctional beta-oxidation protein	scaffold_5:1521735-1526118	70.1768	122.162	0.799725	0.000139336	0.00159402	yes	1.740769277
85684	polysaccharide lyase family 8 protein	scaffold_4:1294733-1297954	6.46418	11.234	0.797336	0.000323316	0.00333854	yes	1.737889073
101537	hypothetical protein PLEOSDRAFT_158880	scaffold_31:144166-144954	47.154	81.5555	0.790402	0.000123253	0.00143762	yes	1.729556328
92407	adenylosuccinate synthetase	scaffold_1:2590787-2592435	221.653	383.208	0.789828	0.000255653	0.0027185	yes	1.728868332
122972	short-chain dehydrogenase	scaffold_2:2061312-2062740	62.6013	107.925	0.785772	0.0000469	0.000596793	yes	1.724014609
101484	voltage-gated potassium channel beta-2 subunit	scaffold_29:145696-147529	208.767	359.676	0.784802	0.000197988	0.00216774	yes	1.722855853
107865	protein	scaffold_16:213027-213972	127.156	218.797	0.782992	0.0000465	0.000594138	yes	1.72069572
56468	hexose transporter	scaffold_5:2055853-2058195	14.2535	24.4575	0.778962	0.000293185	0.00307486	yes	1.715895864
85400	kinase-like protein	scaffold_4:612550-614485	11.1806	19.1838	0.778889	0.00038843	0.00395371	yes	1.715809043
66904	protein	scaffold_29:142961-143552	77.2931	132.38	0.776271	0.0000912	0.00109742	yes	1.712698257
99844	hydantoin racemase family protein	scaffold_12:396816-397768	27.8794	47.7413	0.776036	0.000712748	0.00668896	yes	1.712419299
59495	protein	scaffold_7:113119-115531	8.59591	14.7192	0.775975	0.000819611	0.00758547	yes	1.712346896
85375	hypothetical protein PLEOSDRAFT_1101453	scaffold_4:566857-567447	79.9586	136.88	0.775585	0.000125866	0.00145705	yes	1.711884064
125758	plp-dependent transferase	scaffold_5:297023-298849	67.0307	114.33	0.770308	0.000061	0.00076164	yes	1.705633879
117391	protein	scaffold_15:359535-360801	99.1561	168.968	0.768981	0.0000656	0.000809492	yes	1.704065748
85871	epoxide hydrolase	scaffold_4:1733179-1734500	252.923	430.807	0.768343	0.000402882	0.00407756	yes	1.703312329
114547	hypothetical	scaffold_1:3965136-3965782	216.474	368.639	0.768012	0.0000739	0.000901927	yes	1.70292158
88366	hypothetical protein PLEOSDRAFT_1113158	scaffold_8:1164634-1166077	84.9731	144.641	0.767396	0.0000811	0.000988253	yes	1.702194624
77882	rwd-domain-containing protein	scaffold_4:843482-845148	107.696	183.164	0.766172	0.000149562	0.00169471	yes	1.700751074
114248	aldo keto reductase	scaffold_1:1834561-1835614	318.79	541.554	0.764497	0.000408016	0.00411785	yes	1.698777611
111536	an1-type zinc finger protein	scaffold_1:2455796-2456505	678.928	1152.57	0.763531	0.000480336	0.00475364	yes	1.697640524
87740	cyclohexanone monooxygenase	scaffold_7:648255-650303	64.7088	109.771	0.762467	0.000183116	0.00201936	yes	1.696388961
65259	carbonate dehydratase	scaffold_18:357047-358350	136.9	232.059	0.761367	0.000158028	0.00176986	yes	1.695096022
74995	hypothetical protein PLEOSDRAFT_1094693	scaffold_40:20050-20995	203.849	344.955	0.758908	0.000123846	0.00143989	yes	1.692209278
89513	cobw-domain-containing protein	scaffold_13:83641-85054	31.1	52.5801	0.757601	0.000159542	0.00177956	yes	1.690676927
38926	transmembrane protein	scaffold_3:2620093-2621138	57.8361	97.7588	0.757256	0.0000914	0.00109904	yes	1.690272674
117550	protein	scaffold_18:344341-346594	46.8501	79.0541	0.754787	0.0000795	0.000969342	yes	1.687382448
108047	alpha beta hydrolase	scaffold_18:332422-333583	91.7998	154.858	0.75438	0.000106357	0.00125981	yes	1.686906486
116555	cytochrome p450 monooxygenase pc-3	scaffold_7:519937-522517	94.1097	158.613	0.753093	0.000330611	0.0034073	yes	1.685402301
76030	membrane fraction protein	scaffold_1:3861595-3863003	155.338	261.685	0.752422	0.000221904	0.00239289	yes	1.6846186
47067	mfs general substrate transporter	scaffold_2:2732713-2734613	42.919	72.2797	0.751973	0.0000928	0.00111408	yes	1.684094389
84527	peroxisome targeting signal receptor	scaffold_3:1284800-1287206	25.0136	42.1094	0.751432	0.0000936	0.00112189	yes	1.683462985
86687	cytoplasmic protein	scaffold_5:1437090-1438665	30.3176	51.0174	0.750834	0.000184713	0.00203488	yes	1.68276533
121189	ferredoxin adrenodoxin reductase	scaffold_1:1566273-1567725	16.5235	27.6656	0.74357	0.000516954	0.00508315	yes	1.674313866
59989	eukaryotic translation initiation factor 4e member 2	scaffold_8:402022-402807	41.9838	70.2621	0.742913	0.000610411	0.00584641	yes	1.673551561
104611	zinc fyve-type protein	scaffold_4:279177-280461	44.9427	75.1385	0.741467	0.000198924	0.00217055	yes	1.671875016
116776	protein	scaffold_8:910521-913125	20.3193	33.9451	0.740354	0.000155059	0.00174776	yes	1.670585707
64392	hypothetical protein PLEOSDRAFT_168703	scaffold_16:21887-23684	46.2882	77.1367	0.736773	0.000118664	0.00139021	yes	1.666444188
122787	hypothetical protein PLEOSDRAFT_1089054	scaffold_2:1624817-1625246	296.675	494.204	0.736225	0.000210932	0.00228378	yes	1.665811318
91808	protein	scaffold_1:1070760-1073035	92.1651	153.476	0.735722	0.000304902	0.00317906	yes	1.665230629
83938	wd40 repeat-like protein	scaffold_2:2735525-2738318	43.7923	72.751	0.732291	0.000142125	0.00162247	yes	1.661275103
52296	glutamate-cysteine ligase catalytic subunit	scaffold_3:1328927-1331654	20.9881	34.8356	0.73099	0.000202368	0.00219996	yes	1.659777666
114032	protein serine threonine phosphatase 2c	scaffold_1:325923-327928	19.2385	31.9312	0.730969	0.000286319	0.00301169	yes	1.659753507
90400	fad-linked oxidoreductase	scaffold_19:354266-356895	26.7913	44.4206	0.729461	0.00014331	0.00163426	yes	1.658019529
116794	copper p-type atpase	scaffold_8:1041302-1044496	46.1295	76.4775	0.729347	0.00035071	0.00360058	yes	1.65788852
77582	cytochrome p450	scaffold_3:2835243-2837572	20.2042	33.4927	0.729188	0.000266347	0.0028266	yes	1.657705813
88392	cytochrome c oxidase family protein	scaffold_8:1254797-1255269	1815.43	3007.54	0.728276	0.000935823	0.00851384	yes	1.656658225
131451	hypothetical protein PLEOSDRAFT_1113520	scaffold_91:91-385	2435.8	4031.16	0.7268	0.000402004	0.00407252	yes	1.65496419
111131	plp-dependent transferase	scaffold_21:112420-114412	25.2914	41.8471	0.72648	0.000224947	0.00242328	yes	1.654597147
82963	hypothetical protein PLEOSDRAFT_173620	scaffold_2:166918-167986	28.0964	46.4738	0.726033	0.000714558	0.00670007	yes	1.654084572
86235	cytochrome-b5 reductase	scaffold_4:2787785-2789304	71.2612	117.602	0.722725	0.000159213	0.00177774	yes	1.650296215
86037	mitochondrial processing peptidase	scaffold_4:2173510-2175732	63.5975	104.945	0.722589	0.000199046	0.00217055	yes	1.650140652
87260	cytochrome p450	scaffold_6:882329-886060	40.1029	66.1708	0.722489	0.000201229	0.00218979	yes	1.650026277
71019	enoyl- hydratase	scaffold_3:1778433-1779536	110.381	181.858	0.720329	0.000199055	0.00217055	yes	1.64755771
114227	vacuolar membrane protein	scaffold_1:1714182-1716250	18.8754	31.0972	0.720281	0.00037033	0.00378359	yes	1.647502895
95392	hypothetical protein PLEOSDRAFT_1101316	scaffold_4:174821-176036	21.7585	35.7651	0.716972	0.000942158	0.0085642	yes	1.643728473
89907	hypothetical protein PLEOSDRAFT_1097379	scaffold_16:6206-7480	53.542	87.913	0.715406	0.000189027	0.00208027	yes	1.641945225
117024	carboxymuconolactone decarboxylase	scaffold_10:271530-273758	38.1688	62.65	0.714919	0.000182284	0.00201227	yes	1.641391059
90972	glutaredoxin	scaffold_29:148139-148775	913.841	1498.38	0.713386	0.000692472	0.00652728	yes	1.639647852
79394	fad nad-binding domain-containing protein	scaffold_7:877611-880844	59.0878	96.8742	0.713252	0.000199521	0.00217341	yes	1.639495566
91678	glutathione transferase fungal specific class a	scaffold_1:638702-639494	69.2902	113.214	0.708331	0.00030171	0.00314992	yes	1.633912811
114702	rheb small monomeric gtpase	scaffold_2:807550-808845	63.0361	102.956	0.707775	0.000227775	0.00244881	yes	1.633283239
82075	guanine deaminase	scaffold_1:1874978-1876721	17.0466	27.839	0.707624	0.000734871	0.00686649	yes	1.6331123
133892	vacuolar triacylglycerol lipase	scaffold_6:2018944-2020476	31.5579	51.4729	0.705811	0.000468223	0.00464664	yes	1.631061296
112416	f-box domain-containing protein	scaffold_4:476113-477957	26.2696	42.8264	0.705103	0.000396304	0.00402621	yes	1.630261052
117601	cral trio domain-containing protein	scaffold_20:5002-6589	57.8692	94.0875	0.701208	0.000243303	0.0025949	yes	1.625865596
59153	transmembrane protein	scaffold_7:1276076-1277574	59.6937	96.864	0.698383	0.000306085	0.00317944	yes	1.622685037
114178	sulfate permease	scaffold_1:1464987-1468166	50.5908	82.0908	0.698346	0.000465894	0.00462782	yes	1.622643421
107031	hypothetical protein GALMADRAFT_41956, partial	scaffold_10:194866-196350	36.9092	59.8742	0.697955	0.000589963	0.00570926	yes	1.622203711
110811	glycosyltransferase family 2 protein	scaffold_10:402061-405775	47.7527	77.4086	0.696912	0.000556765	0.00542479	yes	1.621031359
83960	acn9-domain-containing protein	scaffold_2:2817680-2818261	99.1422	160.649	0.696343	0.000980254	0.00883549	yes	1.620392149
73190	mrna export	scaffold_8:11339-12037	70.9733	114.937	0.695493	0.000606294	0.00581738	yes	1.619437735
94581	tpr-like protein	scaffold_3:1163744-1166485	10.7083	17.3083	0.692735	0.0010079	0.00904656	yes	1.616344814
40428	cysteine proteinase	scaffold_1:2310426-2311402	90.2762	145.841	0.691981	0.000281726	0.00296629	yes	1.615500279
94625	dihydroxy-acid dehydratase	scaffold_3:1281667-1284600	33.6779	54.3985	0.691763	0.00031187	0.00322658	yes	1.615256186
82142	aminotransferase	scaffold_1:2038920-2040865	18.7154	30.0866	0.684896	0.000838479	0.0077467	yes	1.607586091
71409	glycoside hydrolase family 16 protein	scaffold_4:432453-434391	62.1154	99.7231	0.682978	0.000444351	0.00444014	yes	1.605450295
45071	suz domain protein	scaffold_1:3086074-3086821	77.8698	124.706	0.67939	0.000543087	0.005306	yes	1.601462482
116769	p-loop containing nucleoside triphosphate hydrolase protein	scaffold_8:821178-822415	75.0805	120.182	0.678709	0.000370295	0.00378359	yes	1.600706717
132355	l-methionine transporter	scaffold_1:2122517-2125808	83.3244	133.321	0.678096	0.000967536	0.00874293	yes	1.600026722
54423	hypothetical protein PLEOSDRAFT_171138	scaffold_4:960798-962015	28.879	46.1119	0.675119	0.00100635	0.00904025	yes	1.596728473
123909	ornithine decarboxylase antizyme short	scaffold_3:1397820-1398839	182.324	290.941	0.674222	0.00068422	0.00647229	yes	1.59573601
132680	mitochondrial nad-dependent isocitrate dehydrogenase subunit 2 precursor	scaffold_2:1209579-1211520	109.577	174.782	0.67362	0.000687874	0.00649845	yes	1.595070289
117758	hypothetical protein PLEOSDRAFT_1091773	scaffold_27:174204-176139	90.6662	144.363	0.671061	0.000593292	0.00572855	yes	1.592243519
61932	cytochrome p450	scaffold_10:34509-36589	56.3743	89.7212	0.670412	0.000514928	0.00506788	yes	1.591527406
111908	hypothetical protein PLEOSDRAFT_1112115	scaffold_2:1868636-1870843	15.7556	25.0738	0.670314	0.00111829	0.00985565	yes	1.591419299
130214	glycoside hydrolase family 3 protein	scaffold_19:169158-171635	16.8982	26.88	0.669666	0.000765218	0.00712518	yes	1.590704659
71058	c6 transcription factor	scaffold_3:1893698-1895276	121.855	193.062	0.663902	0.000908326	0.0082848	yes	1.584361995
114795	cleavage polyadenylation specificity factor	scaffold_2:1334840-1337700	34.7727	54.821	0.656773	0.000591274	0.00571423	yes	1.576552267
115484	mitochondrial carrier	scaffold_3:2781744-2783022	103.515	162.995	0.65499	0.000741956	0.00692665	yes	1.574605039
128475	alpha beta-hydrolase	scaffold_10:39500-40873	90.6896	142.639	0.653359	0.000681929	0.00645632	yes	1.572825917
66836	efflux transporter	scaffold_28:117456-119710	24.7262	38.885	0.653174	0.000986836	0.00888734	yes	1.572624243
89645	alcohol dehydrogenase	scaffold_14:73450-75172	78.0388	122.654	0.652333	0.000705295	0.00663064	yes	1.57170777
83700	hypothetical	scaffold_2:2080639-2081205	118.119	185.343	0.64995	0.000960938	0.00869064	yes	1.569113814
127606	electron transfer flavo protein beta subunit	scaffold_7:1643038-1644136	81.748	127.748	0.644044	0.000799419	0.00742426	yes	1.56270342
84017	-like helicase 1	scaffold_2:3001474-3006124	28.5533	44.5427	0.641532	0.000750527	0.00700056	yes	1.55998483
114717	glycoside hydrolase family 3 protein	scaffold_2:893342-897069	20.9208	32.6192	0.640784	0.000810308	0.00751887	yes	1.559176228
86113	wd40 repeat-like protein	scaffold_4:2393865-2396338	42.6546	66.2966	0.636235	0.000880811	0.0080682	yes	1.554267691
115067	acetyl- acetyl transferase	scaffold_2:2965397-2966836	85.8369	133.251	0.634477	0.00111244	0.00981216	yes	1.552374887
116318	hypothetical protein PLEOSDRAFT_1090524	scaffold_5:2435728-2437215	51.1251	79.3272	0.633785	0.000902309	0.00824396	yes	1.551630457
90863	mate efflux family protein	scaffold_26:222259-224454	73.2566	113.534	0.632092	0.00110036	0.00974581	yes	1.549810689
115229	hypothetical protein PLEOSDRAFT_1089405	scaffold_3:939404-948924	62.6761	97.0118	0.630245	0.000951398	0.00861892	yes	1.547827825
60238	peptide methionine sulfoxide reductase msrb	scaffold_8:399402-400021	267.321	413.548	0.629483	0.000994576	0.008942	yes	1.547010512
117090	3-hydroxyanthranilic acid dioxygenase	scaffold_10:913859-914732	146.858	226.538	0.625326	0.00110687	0.00978725	yes	1.542559352
55933	alcohol oxidase	scaffold_5:660806-663410	30.7709	47.3955	0.623181	0.00111098	0.00980737	yes	1.540267578
98324	rna-binding domain-containing protein	scaffold_7:1645554-1646332	631.597	407.239	-0.633127	0.00103983	0.00928652	yes	0.644777363
74709	protein	scaffold_20:121895-123040	157.172	101.28	-0.633987	0.00106787	0.00949727	yes	0.644393122
117638	squalene monooxygenase	scaffold_21:44565-46420	66.5072	42.6777	-0.640028	0.0010213	0.00915154	yes	0.641700494
73253	secretory component protein	scaffold_8:364558-365556	136.427	87.2541	-0.644839	0.000846307	0.00780556	yes	0.63956416
116752	histone h4	scaffold_8:708661-709277	360.677	230.092	-0.648498	0.000790999	0.00735244	yes	0.637944136
89691	protein	scaffold_14:251240-255777	37.1947	23.694	-0.650576	0.00107034	0.00950351	yes	0.637025929
90989	related to csr1-phosphatidylinositol transfer protein	scaffold_31:36357-39239	22.6951	14.4087	-0.655435	0.00101734	0.0091237	yes	0.634884033
89516	udp-galactose transporter	scaffold_13:94852-96370	97.5443	61.8959	-0.656213	0.000715378	0.0067019	yes	0.634541752
133770	ssrecog-domain-containing protein	scaffold_6:125621-127971	46.715	29.6388	-0.656399	0.00067186	0.00638356	yes	0.634459949
93012	cation efflux protein	scaffold_2:142268-144100	46.1003	29.2321	-0.657225	0.000930716	0.0084818	yes	0.634096799
37616	protein os-9	scaffold_1:2422152-2424072	100.262	63.5483	-0.65785	0.00085693	0.0078629	yes	0.633822157
113774	amino-terminal domain protein	scaffold_19:101221-104109	59.8579	37.8815	-0.66005	0.000944001	0.00856972	yes	0.632856363
113050	glycosyltransferase family 2 protein	scaffold_6:1813547-1817547	28.2754	17.8476	-0.66382	0.000599292	0.00577088	yes	0.631204764
115557	dna topoisomerase ii	scaffold_4:121091-126636	13.3985	8.4466	-0.665626	0.000677815	0.00642305	yes	0.630415102
47184	dna replication factor large subunit	scaffold_2:3189929-3193343	24.3693	15.3296	-0.668747	0.000564932	0.00548938	yes	0.629052791
69493	annexin	scaffold_1:2894064-2896056	62.5587	39.233	-0.673143	0.000604478	0.00581559	yes	0.627138937
43616	meiotic sister-chromatid recombination aldehyde dehydrogenase	scaffold_1:675133-677611	46.5578	29.1337	-0.676336	0.000451912	0.00450147	yes	0.625752476
82119	nucleotide-binding domain-containing protein	scaffold_1:1983799-1986627	29.9051	18.7027	-0.677144	0.000529955	0.00520143	yes	0.625402114
117340	aldo keto reductase	scaffold_14:359507-361033	264.861	165.615	-0.677402	0.00110377	0.00976795	yes	0.625290282
117624	hypothetical protein PLEOSDRAFT_1088804	scaffold_20:216605-217631	199.758	124.829	-0.678308	0.000853139	0.00783859	yes	0.624897728
115734	secreted protein	scaffold_4:1188630-1189783	66.45	41.5216	-0.678406	0.000628441	0.00600835	yes	0.624855281
115121	signal peptidase	scaffold_3:219703-220824	177.054	110.489	-0.68029	0.000411779	0.00415191	yes	0.624039822
85298	dynein heavy chain protein 1	scaffold_4:345457-356688	8.98963	5.595	-0.684123	0.000422226	0.00425324	yes	0.622384053
88702	lipid droplet-associated perilipin protein	scaffold_9:772379-773589	108.486	67.3248	-0.688299	0.000485955	0.00480038	yes	0.620585116
78982	hypothetical protein PLEOSDRAFT_1067031	scaffold_6:103189-105890	61.7068	38.2373	-0.690448	0.000590227	0.00570926	yes	0.619661397
48341	spo12 family protein	scaffold_2:2156273-2156765	204.937	126.911	-0.691366	0.000978088	0.00882339	yes	0.619267226
55970	gtpase binding protein rid1	scaffold_5:666016-668187	26.4674	16.3753	-0.692699	0.00063478	0.00605274	yes	0.618695309
56389	s-adenosyl-l-methionine-dependent methyltransferase	scaffold_5:1145414-1147227	48.9713	30.2921	-0.692994	0.00036723	0.00375936	yes	0.618568812
116592	transmembrane protein	scaffold_7:874851-877404	22.4337	13.8351	-0.697335	0.000767661	0.00714171	yes	0.616710365
88315	26s proteasome regulatory complex atpase rpt4	scaffold_8:1001749-1003388	87.7221	54.0752	-0.697974	0.000300104	0.0031382	yes	0.616437272
66521	isoleucyl-trna synthetase	scaffold_26:156651-160576	11.1361	6.84803	-0.701484	0.00113158	0.00995638	yes	0.614939336
95197	hypothetical protein PLEOSDRAFT_167816	scaffold_3:2863898-2865146	89.4198	54.8011	-0.706389	0.000370656	0.00378359	yes	0.612852162
53252	ectomycorrhiza-regulated small secreted protein	scaffold_4:2031337-2031980	670.989	410.887	-0.707547	0.00055901	0.00544171	yes	0.612360445
116128	acetate kinase	scaffold_5:1023793-1026161	23.5395	14.4146	-0.707559	0.000482345	0.00476911	yes	0.612355351
115363	duf21-domain-containing protein	scaffold_3:1756398-1759080	32.034	19.6131	-0.70779	0.000277211	0.00292739	yes	0.61225731
114689	hypothetical protein PLEOSDRAFT_1089181	scaffold_2:753956-755010	289.968	177.163	-0.710812	0.000814525	0.00754493	yes	0.610976163
86765	hypothetical protein PLEOSDRAFT_1046818, partial	scaffold_5:1653642-1654776	71.6591	43.739	-0.712229	0.000232215	0.00248905	yes	0.610376363
117731	protein	scaffold_26:130115-131637	47.0806	28.7319	-0.712482	0.000335502	0.00345438	yes	0.610269333
115113	endocytosis-related protein	scaffold_3:193067-197026	20.7385	12.6554	-0.712557	0.000234476	0.00251077	yes	0.610237608
112873	eukaryotic translation initiation factor 6	scaffold_5:1754689-1757389	414.437	252.742	-0.713491	0.00102443	0.00917193	yes	0.609842669
115615	tricalbin	scaffold_4:571580-578030	55.1337	33.6196	-0.713634	0.00106924	0.00950161	yes	0.609782224
72550	alcohol dehydrogenase	scaffold_5:1993398-1995029	119.813	72.9221	-0.716356	0.000605452	0.00581738	yes	0.608632804
114445	phospholipase a-2-activating protein	scaffold_1:3019428-3023015	85.6657	52.1312	-0.716572	0.000556494	0.00542479	yes	0.608541687
114710	endoplasmic reticulum protein	scaffold_2:878093-880349	136.652	83.0975	-0.71763	0.000541986	0.00530008	yes	0.608095576
115873	apolipoprotein n-acyltransferase	scaffold_4:1886939-1888556	133.089	80.6234	-0.723122	0.000405396	0.00409526	yes	0.6057851
117386	hypothetical protein PLEOSDRAFT_1093676	scaffold_15:298833-299441	537.652	325.607	-0.723542	0.000527715	0.0051842	yes	0.605608769
83064	vesicular-fusion protein sec18	scaffold_2:478255-481115	71.015	42.9647	-0.724974	0.000305284	0.00317944	yes	0.605007948
117467	endosomal cargo receptor	scaffold_17:77321-78285	163.866	99.1206	-0.725258	0.000171475	0.00189882	yes	0.604888861
114999	nep1-domain-containing protein	scaffold_2:2489962-2491679	114.949	69.5191	-0.725507	0.000191696	0.00210706	yes	0.604784471
103966	protein	scaffold_3:668251-669869	66.2324	40.0093	-0.7272	0.000158962	0.0017768	yes	0.604075173
101818	hypothetical protein PLEOSDRAFT_1105121	scaffold_79:6334-9096	18.2232	10.997	-0.728675	0.000426355	0.0042908	yes	0.603457887
61175	emopamil-binding protein	scaffold_9:275930-276667	153.705	92.6907	-0.729669	0.000292967	0.00307486	yes	0.603042255
108206	carbohydrate-binding module family 21 protein	scaffold_20:218376-224656	72.2599	43.4779	-0.732913	0.000988837	0.00889787	yes	0.601687796
51203	carbohydrate-binding module family 13 protein	scaffold_3:1835148-1836282	100.493	60.4624	-0.73299	0.000163963	0.00182507	yes	0.601655683
89481	p-loop containing nucleoside triphosphate hydrolase protein	scaffold_12:576503-579763	20.3522	12.2394	-0.733651	0.000208685	0.00226174	yes	0.601380086
134689	atp-dependent rna helicase dob1	scaffold_22:74997-76878	46.5335	27.9619	-0.734809	0.000170229	0.00188696	yes	0.600897573
85061	er lumen protein retaining receptor	scaffold_3:2815630-2816783	255.064	153.252	-0.734948	0.000261021	0.00277283	yes	0.600839681
85404	mcm-domain-containing protein	scaffold_4:625200-628040	19.9917	11.9944	-0.737039	0.000298445	0.0031239	yes	0.599969472
90820	helix-loop-helix dna-binding domain-containing protein	scaffold_26:75146-78941	57.2337	34.3244	-0.737629	0.000357868	0.00367055	yes	0.599724161
59171	hypothetical protein PLEOSDRAFT_1047961	scaffold_7:1494258-1497765	10.6504	6.37184	-0.741131	0.000594446	0.00573453	yes	0.598270155
72884	kinase domain protein	scaffold_6:1504035-1505675	30.5812	18.2937	-0.741303	0.000400533	0.00406531	yes	0.598198833
88748	myo-inositol oxygenase	scaffold_9:946429-947649	59.5939	35.5637	-0.744761	0.000279467	0.0029483	yes	0.596766725
59923	brct domain-containing protein	scaffold_8:231696-236135	6.73044	4.01462	-0.745436	0.000949666	0.00861052	yes	0.596487578
82200	peptide-n4-(n-acetyl-beta-glucosaminyl)asparagine amidase a	scaffold_1:2196735-2199042	63.9073	38.1116	-0.745751	0.000120066	0.00140357	yes	0.596357355
117005	nam9 protein	scaffold_10:177553-178204	108.049	64.3633	-0.747376	0.000444512	0.00444014	yes	0.595686017
83371	protein	scaffold_2:1249608-1251842	17.112	10.1726	-0.750316	0.000840612	0.00775972	yes	0.594473333
90633	pectate lyase	scaffold_22:79064-82452	37.8929	22.4737	-0.753692	0.000116451	0.00136727	yes	0.593083853
100205	sphingolipid c9-methyltransferase	scaffold_14:484200-486188	187.339	111.079	-0.754069	0.000307446	0.00318696	yes	0.592928891
84694	p-loop containing nucleoside triphosphate hydrolase protein	scaffold_3:1729366-1731480	63.869	37.8147	-0.75617	0.000155502	0.00174828	yes	0.592066036
112819	duf1295-domain-containing protein	scaffold_5:1181619-1183088	58.8569	34.8401	-0.756462	0.000089	0.001075	yes	0.591946214
47632	cytochrome p450	scaffold_2:146364-148602	20.9505	12.3889	-0.757934	0.000907273	0.00828225	yes	0.591342552
116892	fk506 binding protein 2	scaffold_9:351527-352225	888.378	524.269	-0.760867	0.000301814	0.00314992	yes	0.590141573
117135	transmembrane protein	scaffold_11:312643-314671	31.7332	18.726	-0.760954	0.000595641	0.00574088	yes	0.590105987
122784	hypothetical protein PLEOSDRAFT_1103279	scaffold_2:1612543-1613905	244.004	143.909	-0.761743	0.000167903	0.00186312	yes	0.58978335
114168	protein	scaffold_1:1445661-1447227	79.4441	46.8274	-0.762588	0.000099	0.00117789	yes	0.58943801
85832	phosphoglycerate mutase-like protein	scaffold_4:1661714-1666443	16.4625	9.68808	-0.764899	0.00113513	0.00997946	yes	0.588494566
116807	glycosyltransferase family 39 protein	scaffold_8:1158453-1161311	142.46	83.5839	-0.769263	0.000323025	0.00333854	yes	0.586717122
88884	duf1744-domain-containing protein	scaffold_10:243373-250632	6.63684	3.8919	-0.770023	0.000153855	0.00173969	yes	0.586408126
88646	protein	scaffold_9:520504-522132	56.9338	33.3639	-0.770999	0.0000667	0.00082038	yes	0.586011548
52059	hypothetical protein PLEOSDRAFT_168212	scaffold_3:1357228-1358618	29.0161	16.9843	-0.772652	0.00043554	0.00436681	yes	0.585340497
133172	proline iminopeptidase	scaffold_3:2730238-2734390	65.6702	38.316	-0.77729	0.000158177	0.00176986	yes	0.583461756
55809	hypothetical protein PLEOSDRAFT_1047638	scaffold_5:1669799-1672261	16.5918	9.66076	-0.780263	0.000639196	0.00608943	yes	0.582260639
111173	myc-associated zinc finger	scaffold_26:39675-42709	49.525	28.7886	-0.782658	0.0000621	0.000772876	yes	0.581294837
82820	phosphatidylinositol-glycan biosynthesis class f	scaffold_1:4087539-4088671	116.774	67.8355	-0.783605	0.0000491	0.00062346	yes	0.580913394
101799	hypothetical protein PLEOSDRAFT_1105121	scaffold_70:509-3354	18.3777	10.6688	-0.784552	0.00012565	0.00145613	yes	0.580532202
114161	extracellular serine-rich protein	scaffold_1:1384981-1386200	34.5861	20.0628	-0.785672	0.000691926	0.00652728	yes	0.580081695
60776	condensin complex subunit 1	scaffold_9:697434-701920	6.11647	3.54731	-0.785974	0.00102641	0.00917449	yes	0.579960279
117580	serine carboxypeptidase	scaffold_19:136092-138097	44.142	25.576	-0.787359	0.0000554	0.000698402	yes	0.579403779
132835	membrane-associating domain protein	scaffold_2:2465710-2466879	171.642	99.3092	-0.789403	0.0000613	0.000764279	yes	0.578583465
89088	hypothetical protein PLEOSDRAFT_1086485	scaffold_10:1028504-1029590	145.972	84.4347	-0.789785	0.0000703	0.000861196	yes	0.578430287
58364	protein	scaffold_6:608311-609727	37.0093	21.3717	-0.792184	0.000106545	0.00126064	yes	0.577469238
88522	phosphatidylserine decarboxylase	scaffold_9:178134-179138	538.778	311.014	-0.792712	0.000457667	0.00455455	yes	0.577257933
91014	hypothetical	scaffold_31:148266-150384	20.6308	11.9092	-0.792721	0.000116578	0.00136727	yes	0.577254332
116530	opt oligopeptide transporter	scaffold_7:106630-109979	49.5227	28.5794	-0.793117	0.0000679	0.000833351	yes	0.577095905
80266	cytochrome p450	scaffold_11:232849-235056	63.1478	36.4156	-0.794175	0.000083	0.00100771	yes	0.576672847
116138	hypothetical protein PLEOSDRAFT_1090340	scaffold_5:1049166-1050127	190.195	109.626	-0.794883	0.0000545	0.000688289	yes	0.576389916
49749	glycosyltransferase family 39 protein	scaffold_2:2937374-2940003	67.6371	38.9381	-0.796633	0.0000654	0.000808972	yes	0.575691174
81771	sec7-domain-containing protein	scaffold_1:977993-983519	5.29216	3.04447	-0.797665	0.000850848	0.00783382	yes	0.575279514
82918	glycoside hydrolase family 31 protein	scaffold_2:33775-36929	27.836	16.0036	-0.798558	0.0000471	0.000599255	yes	0.574923537
56041	fatty acid synthase	scaffold_5:678568-691444	23.3451	13.4051	-0.800333	0.000176647	0.00195406	yes	0.574216623
81744	fungal zn -cys binuclear cluster domain protein	scaffold_1:906290-909404	38.3993	22.0388	-0.801031	0.000065	0.000805691	yes	0.573938874
85084	vacuolar protein	scaffold_3:2901764-2904601	21.9454	12.5913	-0.801491	0.000146246	0.00166596	yes	0.573755904
92351	hypothetical protein PLEOSDRAFT_1099166	scaffold_1:2475779-2477059	96.1202	55.1417	-0.801697	0.0000375	0.000491092	yes	0.573673985
113312	replication factor a protein 3	scaffold_9:362011-362651	206.432	118.362	-0.802467	0.0000464	0.000593926	yes	0.573367883
113333	g protein coupled glucose receptor regulating gpa2 protein	scaffold_9:533522-535443	43.0915	24.6713	-0.804571	0.0000466	0.000594138	yes	0.572532303
132286	hypothetical protein PLEOSDRAFT_48198	scaffold_1:1559147-1561640	82.0496	46.9671	-0.804845	0.0000717	0.000876596	yes	0.572423577
100306	hypothetical protein PLEOSDRAFT_1084329	scaffold_15:350174-351442	56.4724	32.2987	-0.806071	0.0000487	0.000619223	yes	0.571937339
101375	hypothetical protein PLEOSDRAFT_163905	scaffold_27:63404-68202	8.30968	4.75212	-0.806222	0.000112589	0.00132922	yes	0.57187748
77613	duf2828 domain protein	scaffold_3:3056962-3059379	31.131	17.8026	-0.806264	0.0000347	0.000455831	yes	0.571860832
83594	protein	scaffold_2:1831601-1835522	100.555	57.4886	-0.806641	0.00012412	0.00144152	yes	0.571711415
106417	hypothetical protein PLEOSDRAFT_1086368	scaffold_7:1368579-1370132	41.5901	23.774	-0.806857	0.000609376	0.00584172	yes	0.571625824
62728	lipase	scaffold_11:46029-47220	36.2354	20.7067	-0.807306	0.000135138	0.00155598	yes	0.571447949
83344	agc ndr protein kinase	scaffold_2:1173231-1175241	17.8513	10.171	-0.81156	0.000514451	0.00506784	yes	0.569765432
117346	hypothetical protein PLEOSDRAFT_1114420	scaffold_14:420978-422801	38.7229	22.052	-0.812275	0.0000561	0.000705561	yes	0.569483126
115135	hypothetical protein PLEOSDRAFT_1089318	scaffold_3:345094-345856	36.9108	21.016	-0.812553	0.00049314	0.00486686	yes	0.5693734
83784	oligosaccharyl transferase alpha subunit	scaffold_2:2302603-2304392	134.77	76.6339	-0.814442	0.0000574	0.000720705	yes	0.568628376
124602	nad-binding protein	scaffold_4:99046-100436	108.23	61.5081	-0.815256	0.0000243	0.000331083	yes	0.568307634
127728	hypothetical	scaffold_8:344675-345900	290.033	164.713	-0.816262	0.000138757	0.00158973	yes	0.567911488
63351	pin domain-like protein	scaffold_13:313697-315997	24.1478	13.7016	-0.81755	0.000135831	0.00156149	yes	0.567404698
83904	cyclopropane-fatty-acyl-phospholipid synthase	scaffold_2:2642609-2644604	294.636	166.485	-0.823539	0.000232187	0.00248905	yes	0.565054136
133281	nramp-domain-containing protein	scaffold_4:631326-633512	38.4193	21.6931	-0.824592	0.0000251	0.000340207	yes	0.564641863
132563	glycoside hydrolase family 16 protein	scaffold_2:116317-118000	88.695	50.0006	-0.826907	0.0000214	0.000294749	yes	0.563736545
117265	cytochrome p450	scaffold_13:136522-138935	354.939	200.079	-0.827	0.000297111	0.00311298	yes	0.563700206
134090	transcription factor	scaffold_8:1144907-1147711	14.4037	8.10418	-0.829701	0.000146489	0.00166695	yes	0.562645839
81616	dolichyl-diphosphooligosaccharide-protein glycosyltransferase	scaffold_1:483524-485119	213.583	119.888	-0.833112	0.0000692	0.000849244	yes	0.561317133
56945	Heatshock protein DnaJ	scaffold_5:669680-671129	46.2113	25.9109	-0.83469	0.0000433	0.000557135	yes	0.560703508
128036	tat pathway signal sequence	scaffold_8:1293653-1294731	94.2708	52.821	-0.835699	0.0000261	0.000352478	yes	0.560311497
96815	homoaconitase	scaffold_5:1187135-1189386	37.734	21.1076	-0.8381	0.000015	0.000211021	yes	0.559379776
134825	wd40 repeat-like partial	scaffold_106:976-5244	17.528	9.80296	-0.838369	0.0000169	0.000235229	yes	0.559275486
62096	amidohydrolase family protein	scaffold_10:334265-335334	27.8514	15.5716	-0.838829	0.00106378	0.00947664	yes	0.55909719
86980	ku70-like protein	scaffold_5:2328158-2331148	12.9569	7.24001	-0.839659	0.000430516	0.00432861	yes	0.558775627
109815	arrestin domain-containing protein	scaffold_3:567928-569196	57.8824	32.3428	-0.83968	0.0000397	0.000516548	yes	0.558767494
50252	cytochrome p450	scaffold_3:776378-778563	105.217	58.7915	-0.83969	0.0000278	0.000372985	yes	0.558763621
116166	atp-citrate synthase	scaffold_5:1195514-1199572	361.404	201.902	-0.839953	0.000897987	0.00821148	yes	0.558661769
46812	mas3 protein	scaffold_1:4404151-4405160	268.378	149.659	-0.842586	0.0000328	0.000432551	yes	0.557643109
87954	fad nad-binding domain-containing protein	scaffold_7:1441920-1443925	65.4219	36.322	-0.848931	0.0000127	0.000181377	yes	0.55519597
84737	protein	scaffold_3:1832675-1834121	22.7557	12.6195	-0.85057	0.00021653	0.0023373	yes	0.554565587
100792	hypothetical protein PLEOSDRAFT_1111200	scaffold_19:132644-133726	155.764	86.2661	-0.8525	0.0000325	0.00042936	yes	0.5538242
45923	related to nuclear cohesin complex subunit	scaffold_1:3639193-3643371	8.82125	4.87962	-0.854215	0.0000943	0.0011284	yes	0.553166234
46384	clavaminate synthase-like protein	scaffold_1:2733921-2735335	34.5136	19.0831	-0.854866	0.000104009	0.00123473	yes	0.55291668
86238	anthranilate phosphoribosyltransferase	scaffold_4:2792304-2795114	268.114	147.973	-0.85751	0.0000527	0.000667687	yes	0.551904288
78537	p-loop containing nucleoside triphosphate hydrolase protein	scaffold_5:518818-522579	6.95965	3.83822	-0.858578	0.000572056	0.00554853	yes	0.551495875
86071	metallo-dependent phosphatase	scaffold_4:2286024-2289959	35.9713	19.8042	-0.861041	0.0000103	0.000149317	yes	0.550555153
113262	erg4 erg24 ergosterol biosynthesis protein	scaffold_8:1234001-1235970	162.844	89.6077	-0.861797	0.0000305	0.000407261	yes	0.550266727
59214	actin-like atpase domain-containing protein	scaffold_7:1462786-1465852	185.306	101.814	-0.863969	0.000124279	0.0014418	yes	0.549438915
117641	squalene synthase	scaffold_21:109676-111480	88.7897	48.7792	-0.864126	0.0000118	0.000170477	yes	0.549379126
83114	hypothetical protein PLEOSDRAFT_157363	scaffold_2:605022-606831	12.2077	6.70358	-0.864787	0.000653532	0.00621494	yes	0.549127474
27766	wd40 repeat-like protein	scaffold_1:332020-333108	62.7723	34.4127	-0.867186	0.000014	0.000197944	yes	0.548215111
87255	kinase-like protein	scaffold_6:867646-868704	29.1157	15.9569	-0.867612	0.000400985	0.00406605	yes	0.548053257
83005	hypothetical protein PLEOSDRAFT_1083332	scaffold_2:326664-328237	24.1417	13.218	-0.869028	0.000675601	0.00640774	yes	0.547515609
74125	hydrophobin	scaffold_12:538771-539401	1023.7	560.488	-0.869038	0.0000298	0.000398254	yes	0.547511814
98389	copper radical oxidase	scaffold_8:184338-189029	27.4576	15.0191	-0.870402	0.0000172	0.000238847	yes	0.546994412
59520	p-loop containing nucleoside triphosphate hydrolase protein	scaffold_7:534873-542476	14.69	8.00231	-0.876348	0.00000839	0.000125052	yes	0.54474464
86208	cellular morphogenesis-related protein	scaffold_4:2654924-2661509	10.4018	5.65335	-0.879658	0.0000108	0.000156964	yes	0.543496255
95034	hcp-like protein	scaffold_3:2364862-2367767	70.7654	38.3456	-0.883981	0.0000116	0.000167636	yes	0.54187012
88698	glycosyltransferase family 24 protein	scaffold_9:751216-757599	58.5839	31.7295	-0.884678	0.0000272	0.000367086	yes	0.541608393
87316	atp-dependent dna helicase	scaffold_6:1039522-1043044	8.97696	4.83987	-0.891258	0.000460382	0.00457732	yes	0.539143791
90829	dihydroceramide delta -desaturase	scaffold_26:100580-101847	71.5091	38.5429	-0.891664	0.000006	0.0000911	yes	0.538992088
50323	hypothetical protein PLEOSDRAFT_157913	scaffold_3:2482125-2484697	27.9668	15.0702	-0.892015	0.0000076	0.000113913	yes	0.53886097
55661	protein	scaffold_5:1871326-1874820	6.80565	3.66367	-0.893445	0.000431906	0.00433851	yes	0.538327115
82519	atp-dependent dna helicase rhp16b	scaffold_1:3078214-3081322	24.3286	13.0938	-0.893771	0.00000733	0.000110147	yes	0.538205485
82463	hypothetical protein PLEOSDRAFT_153284	scaffold_1:2857385-2858422	36.6651	19.7308	-0.893961	0.000440892	0.00441222	yes	0.538134609
122782	fad nad -binding domain-containing protein	scaffold_2:1607876-1609920	15.3312	8.2428	-0.895265	0.000273207	0.00288795	yes	0.537648429
114587	hypothetical protein PLEOSDRAFT_1080104	scaffold_1:4372160-4374276	52.5368	28.236	-0.895791	0.00000608	0.0000922	yes	0.53745244
114382	expansin family protein	scaffold_1:2557085-2558974	1436.18	771.221	-0.897021	0.00072358	0.00676689	yes	0.536994419
60450	ring finger protein	scaffold_8:834339-838992	14.6832	7.88053	-0.897797	0.00000465	0.0000721	yes	0.536705657
129532	hypothetical protein PLEOSDRAFT_1109054	scaffold_14:374776-377266	11.1923	6.00254	-0.898868	0.000211846	0.00229136	yes	0.536307376
84925	duf1917 domain protein	scaffold_3:2362785-2364615	12.9651	6.95165	-0.899202	0.00106532	0.00948246	yes	0.536183229
89120	s-adenosyl-l-methionine-dependent methyltransferase	scaffold_11:124474-126490	15.7938	8.45698	-0.901142	0.000536653	0.00526235	yes	0.535462705
115164	hypothetical protein PLEOSDRAFT_1089345	scaffold_3:567127-567891	91.8539	49.1176	-0.9031	0.0000053	0.0000813	yes	0.534736478
45335	glycoside hydrolase family 63 protein	scaffold_1:1448118-1451966	62.6376	33.4151	-0.906531	0.00000341	0.0000543	yes	0.533466285
100631	hypothetical protein PLEOSDRAFT_1100688	scaffold_18:80893-81236	467.156	248.898	-0.908353	0.000290576	0.00305347	yes	0.532792988
116865	peptidase family s41 domain protein	scaffold_9:152133-155282	99.0113	52.517	-0.914808	0.00000773	0.000115648	yes	0.530414456
22245	wd40 repeat-like protein	scaffold_12:56-680	32.0912	16.9957	-0.917009	0.000719274	0.00673251	yes	0.529605863
95298	mfs general substrate transporter	scaffold_3:3164393-3166476	179.079	94.6882	-0.919341	0.00000911	0.000134568	yes	0.52875049
125415	bar domain-containing protein	scaffold_4:2190519-2192363	18.989	10.0226	-0.921905	0.00009	0.00108518	yes	0.527811614
82292	hypothetical protein PLEOSDRAFT_1069390	scaffold_1:2424730-2425645	285.556	150.657	-0.922501	0.00000465	0.0000721	yes	0.527593611
116396	3-deoxy-7-phosphoheptulonate synthase	scaffold_6:859407-860930	201.271	106.18	-0.922634	0.0000239	0.000326604	yes	0.527544975
114684	hypothetical protein PLEOSDRAFT_1093062, partial	scaffold_2:732480-733529	40.9214	21.5608	-0.924443	0.0000846	0.00102388	yes	0.5268839
82753	mucoidy inhibitor a	scaffold_1:3848721-3850713	36.6191	19.2722	-0.926075	0.00000485	0.0000749	yes	0.526288217
84945	extracellular serine-rich protein	scaffold_3:2443835-2444845	70.3477	37.0134	-0.926454	0.0000121	0.000174263	yes	0.526149978
115322	protein	scaffold_3:1542873-1544063	51.7795	27.2319	-0.927085	0.00000459	0.0000716	yes	0.525919903
127804	hypothetical protein PLEOSDRAFT_1105743	scaffold_8:592818-596591	49.6323	26.1016	-0.927139	0.00000461	0.0000717	yes	0.525900218
84646	dna repair and recombination protein rad54b	scaffold_3:1605904-1610660	7.34701	3.85751	-0.929487	0.000151432	0.00171409	yes	0.525045006
123895	hypothetical protein PLEOSDRAFT_1104473	scaffold_3:1367081-1369562	7.08181	3.71357	-0.931312	0.000701211	0.00660384	yes	0.524381248
115884	bifunctional protein	scaffold_4:1957485-1961872	26.755	14.0066	-0.933704	0.0000906	0.00109108	yes	0.52351254
84760	g-alpha-domain-containing protein	scaffold_3:1885093-1887682	21.7105	11.3465	-0.936144	0.0000438	0.000562385	yes	0.522627882
59181	glycoside hydrolase family 18 protein	scaffold_7:1007204-1008670	91.3334	47.6842	-0.937631	0.00000142	0.0000241	yes	0.522089482
57540	c-3 sterol dehydrogenase	scaffold_6:798394-799905	101.633	52.9632	-0.940308	0.00000153	0.0000258	yes	0.521121615
94356	s-adenosyl-l-methionine-dependent methyltransferase	scaffold_3:564175-566078	15.173	7.88301	-0.94469	0.000606059	0.00581738	yes	0.519541176
21994	protein	scaffold_3:287967-288775	74.7726	38.7246	-0.949259	0.0000617	0.000767631	yes	0.517898398
90104	calcium-dependent phosphotriesterase	scaffold_17:232971-234262	27.4173	14.191	-0.950114	0.000113355	0.00133679	yes	0.517591561
98431	gdp-mannose transporter	scaffold_8:320509-321900	54.4144	28.1179	-0.952498	0.00000429	0.0000673	yes	0.516736966
56008	protein	scaffold_5:2196264-2198601	23.9266	12.3489	-0.954229	0.00000518	0.0000797	yes	0.516117338
90998	hypothetical protein PLEOSDRAFT_158854	scaffold_31:67068-69123	15.8677	8.17492	-0.95682	0.000688199	0.00649845	yes	0.515191251
87114	Centromere protein BDNA-bindingregion sub-type	scaffold_6:335851-337291	60.7117	31.264	-0.957473	0.00000146	0.0000247	yes	0.514958116
82735	aliphatic nitrilase	scaffold_1:3790407-3791669	41.8161	21.5228	-0.958191	0.0000189	0.000261485	yes	0.514701895
89569	g-alpha-domain-containing protein	scaffold_13:260486-262070	46.9086	24.1439	-0.958195	0.00000211	0.0000348	yes	0.514700468
116741	hypothetical protein PLEOSDRAFT_1089893	scaffold_8:584497-585994	16.2254	8.34015	-0.960107	0.000241843	0.00258449	yes	0.514018789
88785	hypothetical protein PLEOSDRAFT_1034182	scaffold_9:1120155-1121693	28.1914	14.49	-0.960202	0.0000292	0.000391254	yes	0.513984942
58146	protein	scaffold_6:568204-569480	30.295	15.5645	-0.960823	0.0000247	0.000335647	yes	0.513763748
89407	argonaute-like protein	scaffold_12:357211-360596	187.635	95.9333	-0.967827	0.0000219	0.000301392	yes	0.511275571
96680	lysozyme	scaffold_5:800579-801449	25.9443	13.2278	-0.971847	0.000251359	0.00267549	yes	0.509852909
117184	hypothetical protein PLEOSDRAFT_1073041	scaffold_12:34380-36412	20.7926	10.5743	-0.975503	0.000155382	0.00174828	yes	0.508562503
117317	hypothetical protein PLEOSDRAFT_1059676	scaffold_14:123168-124048	352.762	179.324	-0.976126	0.00000253	0.0000411	yes	0.508342938
100492	hypothetical proline-rich protein	scaffold_17:70561-73729	7.24872	3.67984	-0.978084	0.0001485	0.00168626	yes	0.507653492
86934	transcription factor tfb2	scaffold_5:2190737-2192801	23.3802	11.8553	-0.979751	0.0000307	0.000408331	yes	0.507067249
42631	zf-parp-domain-containing protein	scaffold_4:2240381-2240899	83.8171	42.4679	-0.980873	0.000378013	0.00385501	yes	0.50667305
114751	protein	scaffold_2:1068996-1071595	29.9628	15.1543	-0.983447	0.00000192	0.0000317	yes	0.50576987
64440	pyk10-binding protein 1	scaffold_16:126996-129087	493.345	249.429	-0.983965	0.0000345	0.00045454	yes	0.505588306
113125	alpha beta hydrolase fold protein	scaffold_7:917382-918808	623.468	314.657	-0.986535	0.000025	0.000339236	yes	0.504688459
82922	hypothetical protein PLEOSDRAFT_1039455, partial	scaffold_2:39564-42827	64.9741	32.7305	-0.989232	0.0000012	0.0000206	yes	0.503745866
114683	hypothetical protein PLEOSDRAFT_1089187	scaffold_2:731491-732361	46.0163	23.1423	-0.991615	0.0000383	0.000498318	yes	0.502914481
78510	protein	scaffold_5:321025-322484	12.3228	6.19705	-0.99168	0.000629146	0.00600972	yes	0.502891823
83846	3-keto sterol reductase	scaffold_2:2446646-2448107	57.422	28.7187	-0.999613	0.000000363	0.00000682	yes	0.500134142
57530	hypothetical protein PLEOSDRAFT_1106874	scaffold_6:322834-324409	53.6346	26.7948	-1.00121	0.000000366	0.00000686	yes	0.499580822
85031	hypothetical protein PLEOSDRAFT_1014296, partial	scaffold_3:2676086-2677047	63.1069	31.4604	-1.00426	0.0000013	0.0000223	yes	0.498525774
70147	2-nitropropane dioxygenase	scaffold_2:1606199-1607543	326.861	162.837	-1.00525	0.00000313	0.00005	yes	0.498183795
30044	nad -binding protein	scaffold_17:322919-324018	96.5265	47.9499	-1.0094	0.000000213	0.00000408	yes	0.496752798
116504	phosphatases ii	scaffold_6:1984837-1986371	56.6623	28.1331	-1.01012	0.000000336	0.00000632	yes	0.496504948
83208	c-8 sterol isomerase	scaffold_2:880522-881463	162.484	80.3115	-1.01662	0.000000191	0.00000369	yes	0.494272998
82570	dna repair exonuclease	scaffold_1:3178590-3181727	21.832	10.7889	-1.01689	0.000000584	0.0000106	yes	0.494180504
67050	teer-decreasing protein	scaffold_31:70636-71819	14.6286	7.2252	-1.01769	0.00112306	0.00988959	yes	0.493906548
59018	hypothetical protein PLEOSDRAFT_1023681, partial	scaffold_7:61470-62394	45.7505	22.5915	-1.01801	0.0000108	0.000156761	yes	0.493797008
89321	n amino acid transport system protein	scaffold_12:45252-47269	10.9568	5.40241	-1.02015	0.000327988	0.00338352	yes	0.493065085
57234	protein	scaffold_6:1016748-1018243	35.7369	17.5591	-1.02519	0.00000179	0.0000299	yes	0.491345586
134437	icmt-domain-containing protein	scaffold_13:491158-493442	537.628	263.925	-1.02648	0.00000962	0.000141686	yes	0.490906441
50011	hypothetical protein PLEOSDRAFT_1042562, partial	scaffold_3:2605411-2606701	28.7846	14.1269	-1.02685	0.0000367	0.000481993	yes	0.490780557
77300	e3 ubiquitin-protein ligase synoviolin	scaffold_3:1614048-1615461	55.7184	27.3227	-1.02805	0.000000464	0.00000856	yes	0.490372507
114483	hydrophobin	scaffold_1:3205456-3206342	6940.03	3402.91	-1.02817	0.000477252	0.00472749	yes	0.49033172
61232	glycoside hydrolase family 3 protein	scaffold_9:1142444-1145310	459.193	224.476	-1.03254	0.0000213	0.000293807	yes	0.488848727
70777	thp2 domain protein	scaffold_3:917644-918742	61.287	29.9449	-1.03327	0.00000189	0.0000313	yes	0.488601433
117513	hypothetical protein PLEOSDRAFT_1111123	scaffold_18:12491-13534	1465.09	712.135	-1.04076	0.0000127	0.000180742	yes	0.486071348
89903	hypothetical protein PLEOSDRAFT_1113052	scaffold_15:505159-506598	12.42	6.03606	-1.04099	0.000238482	0.00255111	yes	0.485993863
117202	histidine kinase	scaffold_12:202471-208495	290.678	141.225	-1.04143	0.0000379	0.00049415	yes	0.485845665
78589	lanosterol 14-alpha-demethylase	scaffold_5:898664-900827	170.202	82.4681	-1.04533	0.000000689	0.0000124	yes	0.484534064
88329	carbohydrate-binding module family 13 protein	scaffold_8:1032441-1033108	4620.63	2237.44	-1.04624	0.0000374	0.000490657	yes	0.484228534
117719	glycine hydroxymethyltransferase	scaffold_26:27075-29134	218.233	105.478	-1.04893	0.000000973	0.000017	yes	0.483326499
129087	protein	scaffold_12:78956-79586	122.602	59.2283	-1.04963	0.000000758	0.0000135	yes	0.483092045
127377	hypothetical protein PLEOSDRAFT_1108297	scaffold_7:860257-862212	28.4163	13.7086	-1.05164	0.000000388	0.00000726	yes	0.482419457
81524	protein	scaffold_1:197453-199170	10.1781	4.90071	-1.05441	0.000620377	0.00593655	yes	0.481494092
83545	aaa-like domain protein	scaffold_2:1725886-1727837	10.647	5.11747	-1.05694	0.000123773	0.00143989	yes	0.480650453
88148	hypothetical protein PLEOSDRAFT_159191	scaffold_8:459703-460681	44.1921	21.2322	-1.05753	0.0000063	0.0000954	yes	0.480453928
90627	macrofage activating glycoprotein	scaffold_22:68335-69571	85.2422	40.9267	-1.05853	5.66E-08	0.00000119	yes	0.480121018
115848	epoxide hydrolase	scaffold_4:1731084-1732438	26.1376	12.5476	-1.05871	0.0000107	0.000155833	yes	0.480061119
111425	glutathione s-transferase	scaffold_1:1637275-1638268	28.9068	13.8628	-1.06019	0.0000245	0.000333049	yes	0.479568897
47034	tripeptidyl peptidase a	scaffold_2:438444-440717	247.871	118.536	-1.06427	0.0000011	0.000019	yes	0.478214573
91050	hypothetical protein PLEOSDRAFT_1080067	scaffold_33:89457-91991	12.635	6.03558	-1.06586	0.00000569	0.0000868	yes	0.477687821
115516	myo-inositol-1-phosphate synthase	scaffold_3:3091802-3093844	577.685	275.725	-1.06705	0.0000102	0.000149008	yes	0.477293965
96885	phosphate transporter	scaffold_5:1384979-1387144	11.8656	5.66318	-1.0671	0.0000592	0.000740087	yes	0.477277424
129632	general amino acid permease 1	scaffold_15:173140-175840	47.7825	22.7037	-1.07356	7.06E-08	0.00000145	yes	0.475145081
61606	vacuolar triacylglycerol lipase	scaffold_10:1040382-1041730	14.8541	7.04578	-1.07603	0.000273152	0.00288795	yes	0.474332294
41281	kinase-like protein	scaffold_5:294732-295512	34.9572	16.5799	-1.07615	0.0000878	0.00106126	yes	0.474292842
59511	amino acid	scaffold_7:1043310-1045990	10.8015	5.10337	-1.08171	0.000108464	0.00128194	yes	0.472468483
50422	cyclopropane-fatty-acyl-phospholipid synthase	scaffold_3:1306801-1308513	10.2923	4.85976	-1.08261	0.0004476	0.00446266	yes	0.472173834
116039	vacuolar triacylglycerol lipase	scaffold_5:72718-74323	89.6207	42.2517	-1.08482	4.97E-08	0.00000106	yes	0.471451086
96654	urea carboxylase	scaffold_5:724153-726152	4.94047	2.31933	-1.09094	0.000761827	0.00709977	yes	0.469455397
116536	protein	scaffold_7:242743-244544	81.4719	38.0459	-1.09856	3.41E-08	0.000000741	yes	0.466982373
91545	hypothetical protein PLEOSDRAFT_1100043	scaffold_1:226131-227058	27.5092	12.831	-1.10029	0.000022	0.000301477	yes	0.466422729
19937	protein	scaffold_5:1125868-1127114	69.5489	32.4259	-1.10088	0.000000138	0.00000272	yes	0.466232022
83170	cytochrome p450	scaffold_2:776405-778966	144.182	67.1982	-1.1014	0.000000121	0.00000239	yes	0.466064005
116161	histidine kinase	scaffold_5:1160876-1170597	52.6623	24.4514	-1.10686	0.000000064	0.00000133	yes	0.46430348
115018	hypothetical protein PLEOSDRAFT_1111960	scaffold_2:2617081-2617653	133.337	61.6868	-1.11204	3.09E-08	0.000000681	yes	0.462639387
90289	oxalate decarboxylase	scaffold_18:454473-456593	7.74334	3.58234	-1.11206	0.000344618	0.00354143	yes	0.462632973
132719	vacuolar protein sorting-associated protein vps13	scaffold_2:1555052-1558280	21.5765	9.98078	-1.11224	0.000307935	0.00318894	yes	0.462575256
123440	hypothetical protein PLEOSDRAFT_1103997	scaffold_3:113470-114032	106.446	49.1031	-1.11623	0.00000282	0.0000454	yes	0.461297699
86506	erg4 erg24 ergosterol biosynthesis protein	scaffold_5:961606-963365	147.96	68.0951	-1.11958	3.39E-08	0.000000738	yes	0.460227788
94262	glycoside hydrolase family 18 protein	scaffold_3:275582-277078	20.2183	9.29782	-1.12069	0.00000906	0.000133977	yes	0.459873828
45484	carbohydrate esterase family 9 protein	scaffold_1:2618982-2622893	68.0019	31.2172	-1.12324	4.56E-08	0.000000976	yes	0.459061707
87597	hypothetical protein PLEOSDRAFT_177123	scaffold_7:36430-37362	19.385	8.89021	-1.12465	0.0000356	0.000467495	yes	0.458613268
116652	hypothetical protein PLEOSDRAFT_1090661	scaffold_7:1505766-1506853	285.005	130.494	-1.12701	3.83E-08	0.000000827	yes	0.45786367
129326	homeobox transcription	scaffold_13:198423-200449	74.8618	34.2751	-1.12707	2.77E-08	0.00000062	yes	0.457844628
93558	cytochrome p450	scaffold_2:1603188-1604679	46.6535	21.0786	-1.14621	5.23E-08	0.00000111	yes	0.451810593
86762	hypothetical	scaffold_5:1644678-1646229	15.7442	7.08928	-1.15111	0.00000178	0.0000297	yes	0.450278657
115979	s-adenosyl-l-methionine-dependent methyltransferase	scaffold_4:2618348-2619950	296.462	133.138	-1.15492	7.05E-08	0.00000145	yes	0.449091089
87165	protein	scaffold_6:566280-567111	26.4249	11.8587	-1.15595	0.0000283	0.000379101	yes	0.448770578
77627	protein	scaffold_3:3142363-3144439	72.6987	32.6073	-1.15674	4.04E-09	9.97E-08	yes	0.448524905
86841	poxa3b laccase small subunit	scaffold_5:1903207-1903921	25.0724	11.2418	-1.15722	0.000438796	0.00439534	yes	0.448375701
86987	eukaryotic translation elongation factor 2	scaffold_5:2351040-2353944	83.8676	37.5938	-1.15762	0.000000026	0.000000584	yes	0.448251402
50496	phosphoglycerate mutase-like protein	scaffold_3:3221694-3223486	363.177	162.398	-1.16114	0.000000266	0.00000505	yes	0.447159056
117051	hypothetical protein PLEOSDRAFT_1059391	scaffold_10:546797-550383	111.472	49.7844	-1.16291	6.25E-09	0.00000015	yes	0.446610786
129089	protein	scaffold_12:81120-81879	247.523	110.276	-1.16645	2.68E-09	6.73E-08	yes	0.445516263
56799	protein	scaffold_5:2160003-2160746	56.0567	24.7696	-1.17832	0.0000963	0.0011487	yes	0.441865746
54826	protein	scaffold_4:910925-912729	93.1368	40.7894	-1.19116	1.56E-09	0.000000041	yes	0.437950585
134542	immunomodulatory protein	scaffold_17:44560-46660	51.9886	22.6858	-1.19641	0.00108298	0.00960771	yes	0.436359769
59950	carboxypeptidase s	scaffold_8:818451-820913	154.234	67.072	-1.20133	8.59E-09	0.000000203	yes	0.434874192
59869	eukaryotic phosphomannomutase	scaffold_8:245705-246778	223.989	96.9019	-1.20883	1.65E-09	4.28E-08	yes	0.43261932
130558	other 1 protein kinase	scaffold_22:145877-148574	17.6013	7.56696	-1.2179	1.59E-08	0.000000364	yes	0.429908041
98428	membrane autotransporter barrel domain protein	scaffold_8:313230-315130	43.7637	18.7835	-1.22027	1.58E-09	4.15E-08	yes	0.429202386
88439	hydroxymethylglutaryl- synthase	scaffold_8:1373781-1375537	355.183	151.626	-1.22805	3.09E-08	0.000000681	yes	0.426894062
116926	carbohydrate esterase family 8 protein	scaffold_9:565950-567426	61.3024	26.169	-1.22808	2.98E-09	7.42E-08	yes	0.426885185
83638	class i hydrophobin superfamily	scaffold_2:1916857-1917349	204.338	87.1692	-1.22907	2.79E-08	0.000000622	yes	0.42659235
86981	phosphotyrosyl phosphatase activator	scaffold_5:2331502-2332801	16.1223	6.85348	-1.23415	0.0000413	0.000535324	yes	0.42509288
63508	cell cycle arrest in response to pheromone-related protein	scaffold_13:223409-224050	135.32	57.5169	-1.23432	0.000000042	0.000000903	yes	0.425042792
116565	cyclopentanone -monooxygenase	scaffold_7:644904-646743	27.1743	11.4989	-1.24075	7.30E-09	0.000000173	yes	0.423152619
116125	phosphoketolase	scaffold_5:1019742-1022819	119.628	50.4166	-1.24658	1.05E-08	0.000000242	yes	0.421446089
91356	clavaminate synthase-like protein	scaffold_252:1253-3626	9.23584	3.88924	-1.24775	0.00000524	0.0000805	yes	0.421104442
84492	ribonuclease h2 subunit b	scaffold_3:1200214-1201550	17.2118	7.24579	-1.24818	0.0000162	0.000226713	yes	0.420978949
122783	hypothetical protein PLEOSDRAFT_1103279	scaffold_2:1610837-1611148	1112.09	467.113	-1.25144	0.0000417	0.000538486	yes	0.420028754
96497	adp-ribosylation	scaffold_5:5949-7212	12.633	5.29914	-1.25336	0.000100623	0.00119586	yes	0.419470134
97203	hypothetical protein PLEOSDRAFT_170130	scaffold_5:2296331-2297753	8.03262	3.35215	-1.26078	0.000392472	0.00399107	yes	0.417318274
117766	hypothetical protein PLEOSDRAFT_1090541, partial	scaffold_28:148759-150651	34.7781	14.4752	-1.2646	8.53E-08	0.00000173	yes	0.416214751
101130	other 1 protein kinase	scaffold_22:161126-163839	11.8852	4.9292	-1.26974	8.34E-08	0.00000169	yes	0.414734509
116021	adenosine kinase	scaffold_4:2959606-2961013	331.459	136.956	-1.27512	1.96E-09	5.03E-08	yes	0.413190789
81840	hypothetical protein PLEOSDRAFT_172360	scaffold_1:1244656-1245959	51.3549	21.1958	-1.27672	2.15E-10	6.19E-09	yes	0.4127328
109506	hypothetical protein PLEOSDRAFT_1080166	scaffold_1:4123839-4125314	25.5594	10.4967	-1.28392	0.000198647	0.00217055	yes	0.410678123
82917	heat shock protein hsp20	scaffold_2:31779-33047	13.1825	5.38699	-1.29107	0.0000574	0.000720705	yes	0.408647836
89332	histidine phosphotranseferase	scaffold_12:80178-80827	59.0894	24.1084	-1.29336	0.000000646	0.0000117	yes	0.407999701
94983	homoserine acetyltransferase	scaffold_3:2205189-2206892	25.9249	10.5195	-1.30128	0.000000308	0.00000585	yes	0.405766031
122534	glycoside hydrolase family 16 protein	scaffold_2:964202-966795	9.90772	4.01007	-1.30493	0.00000273	0.0000441	yes	0.404740746
81881	hypothetical protein PLEOSDRAFT_152715	scaffold_1:1404583-1405077	168.812	68.296	-1.30554	3.28E-08	0.000000717	yes	0.40456965
90114	glycoside hydrolase family 16 protein	scaffold_17:251360-254015	109.001	44.0902	-1.30581	2.22E-10	6.40E-09	yes	0.404493942
84555	hypothetical protein PLEOSDRAFT_1104462	scaffold_3:1342727-1345946	41.3636	16.7181	-1.30695	0.00000176	0.0000294	yes	0.404174442
87373	glycoside hydrolase family 5 protein	scaffold_6:1226977-1229863	50.6344	20.4327	-1.30924	5.58E-11	1.72E-09	yes	0.403533402
91393	hypothetical protein PLEOSDRAFT_152715	scaffold_340:2559-3053	167.45	67.5576	-1.30954	3.21E-08	0.000000704	yes	0.403449498
95936	d-3-phosphoglycerate dehydrogenase	scaffold_4:1550632-1552063	125.399	50.554	-1.31063	5.75E-11	1.76E-09	yes	0.403144795
43976	mucoidy inhibitor a	scaffold_1:3846471-3848448	24.2644	9.77304	-1.31196	5.10E-09	0.000000124	yes	0.402773313
94291	glycoside hydrolase family 2 protein	scaffold_3:379692-383138	150.223	60.4516	-1.31325	4.91E-09	0.00000012	yes	0.40241333
83298	n-acetyltransferase-like protein	scaffold_2:1071718-1072772	14.4818	5.82704	-1.3134	0.000127843	0.00147674	yes	0.402371492
85323	von willebrand domain-containing protein	scaffold_4:406334-409876	9.81445	3.91754	-1.32496	0.000000025	0.000000563	yes	0.39916026
130610	psh1p	scaffold_23:174721-175560	42.0289	16.7659	-1.32585	0.000000502	0.00000921	yes	0.398914094
81814	glycoside hydrolase family 13 protein	scaffold_1:1147005-1149550	16.7343	6.6528	-1.33077	7.29E-08	0.00000149	yes	0.397556
48084	pebp-like protein	scaffold_2:1040612-1041254	26.8343	10.6097	-1.33869	0.000032	0.00042321	yes	0.395379507
110190	ribonuclease t2	scaffold_4:1923857-1925205	31.5114	12.4167	-1.34359	3.71E-08	0.000000802	yes	0.394038909
111215	qcr6 subunit 6 of the ubiquinol cytochrome-c reductase complex	scaffold_33:14738-17277	8.29141	3.26709	-1.34361	0.0000147	0.00020726	yes	0.394033447
130207	60s ribosomal protein l22	scaffold_19:154397-155140	38.6074	15.1911	-1.34565	0.000000391	0.00000731	yes	0.393476669
87317	potassium voltage-dependent transporter	scaffold_6:1043659-1045329	70.9243	27.6927	-1.35677	8.25E-12	2.76E-10	yes	0.390455489
80285	hydrophobic surface binding protein	scaffold_11:304067-304949	348.558	135.217	-1.36612	1.96E-11	6.33E-10	yes	0.387933158
92148	methionine adenosyltransferase	scaffold_1:1959327-1960812	603.798	231.716	-1.38171	8.40E-10	2.28E-08	yes	0.383763658
115515	protein	scaffold_3:3068149-3070220	63.8129	24.4572	-1.38359	2.91E-12	1.02E-10	yes	0.383263894
99407	hexose transporter	scaffold_10:797194-799540	34.7514	13.3126	-1.38428	4.94E-10	1.39E-08	yes	0.383080634
96675	glycoside hydrolase family 51 protein	scaffold_5:788758-791967	117.48	44.9557	-1.38584	1.83E-10	5.33E-09	yes	0.382666629
87517	hypothetical protein PLEOSDRAFT_1106408	scaffold_6:1622559-1624392	15.0318	5.69371	-1.40057	0.000149411	0.00169471	yes	0.378779459
82949	hypothetical protein PLEOSDRAFT_1103843	scaffold_2:120366-121997	3.58487	1.35583	-1.40275	0.000975012	0.00880306	yes	0.378207532
74127	hydrophobin	scaffold_12:540792-541491	11605	4366.19	-1.4103	0.00000305	0.0000488	yes	0.376233443
88946	cytochrome p450	scaffold_10:428990-431012	36.9739	13.7986	-1.42198	1.84E-11	6.02E-10	yes	0.373199769
117002	small cysteine-rich protein	scaffold_10:161016-161586	17.4576	6.50063	-1.42521	0.000859785	0.00788235	yes	0.37236516
103788	protein	scaffold_2:3185292-3189036	7.50242	2.79108	-1.42653	5.03E-08	0.00000107	yes	0.372024619
79338	2-nitropropane dioxygenase	scaffold_7:470839-472083	62.3284	22.9781	-1.43963	7.72E-12	2.59E-10	yes	0.368661841
51514	arf-like gtpase atypical	scaffold_3:114693-115976	18.1969	6.62808	-1.45703	0.000000153	0.00000299	yes	0.364242204
57019	hypothetical protein JAAARDRAFT_196997	scaffold_5:2161510-2161945	71.8448	25.9906	-1.46689	0.000340618	0.00350369	yes	0.361761303
91748	argonaute-like protein	scaffold_1:894736-898554	27.0615	9.67983	-1.48319	3.28E-13	1.25E-11	yes	0.357697019
127526	mfs general substrate transporter	scaffold_7:1330618-1332388	43.1074	15.3824	-1.48665	6.91E-12	2.34E-10	yes	0.356840186
106062	pebp-like protein	scaffold_6:1503201-1504001	113.959	40.5162	-1.49195	1.06E-10	3.16E-09	yes	0.355531674
74704	hypothetical protein PLEOSDRAFT_1111822	scaffold_20:66956-67537	33.3354	11.8215	-1.49565	0.0000175	0.000243271	yes	0.35462103
86719	calcium proton exchanger	scaffold_5:1518793-1521619	57.9337	20.5112	-1.49799	5.44E-14	2.25E-12	yes	0.354046314
134564	copper radical oxidase	scaffold_17:266294-270707	179.396	63.4557	-1.49933	7.02E-11	2.14E-09	yes	0.353717622
94793	glycoside hydrolase family 51 protein	scaffold_3:1715624-1718872	20.9074	7.29212	-1.5196	1.34E-10	3.95E-09	yes	0.348782606
85683	polysaccharide lyase family 8 protein	scaffold_4:1291599-1294364	12.3936	4.29805	-1.52784	1.21E-09	3.23E-08	yes	0.346796201
134561	diacetyl reductase	scaffold_17:241158-242458	24.7183	8.49239	-1.54134	5.08E-08	0.00000108	yes	0.343566196
90440	hypothetical protein PLEOSDRAFT_1111824	scaffold_20:83970-85726	273.472	93.9425	-1.54154	1.91E-12	6.85E-11	yes	0.343518571
114045	hydrophobin	scaffold_1:397473-398772	513.558	175.116	-1.55221	6.75E-10	1.85E-08	yes	0.340987321
103254	chitin synthase	scaffold_2:882689-884586	276.014	94.0436	-1.55334	2.93E-09	7.32E-08	yes	0.340720345
54656	hypothetical protein PLEOSDRAFT_155197	scaffold_4:714118-714939	29.0727	9.88418	-1.55647	0.000000629	0.0000114	yes	0.339981936
99549	cytochrome p450	scaffold_11:241236-243361	12.6213	4.23732	-1.57463	4.04E-08	0.00000087	yes	0.335729217
103268	metalloprotease	scaffold_2:940772-941988	64.6296	21.6164	-1.58007	1.46E-12	5.33E-11	yes	0.33446566
87332	aldo keto reductase	scaffold_6:1092592-1096279	9.73318	3.20747	-1.60147	0.000631048	0.00602252	yes	0.329541029
80201	sc15 protein	scaffold_10:789912-790847	1728.39	566.336	-1.6097	1.94E-11	6.30E-10	yes	0.32766648
87928	mfs general substrate transporter	scaffold_7:1333099-1334794	30.0334	9.76876	-1.62032	9.96E-11	2.99E-09	yes	0.32526331
128249	malate dehydrogenase	scaffold_9:442929-443791	14.2341	4.60729	-1.62737	0.0000204	0.000281885	yes	0.323677727
115458	glyoxylate dehydrogenase	scaffold_3:2559575-2561888	140.773	45.2498	-1.63738	1.09E-14	4.77E-13	yes	0.321439694
89336	carbohydrate-binding module family 13 protein	scaffold_12:95547-96496	28.0765	8.99527	-1.64212	3.46E-08	0.000000752	yes	0.320385331
81258	p-loop containing nucleoside triphosphate hydrolase protein	scaffold_27:131788-134555	27.919	8.92546	-1.64525	2.64E-14	1.12E-12	yes	0.319690992
124328	oxaloacetate acetylhydrolase	scaffold_3:2551915-2553186	398.983	127.087	-1.65051	3.80E-14	1.58E-12	yes	0.318527536
90456	hypothetical protein PLEOSDRAFT_156150	scaffold_20:133987-135313	66.8479	21.2105	-1.65611	4.44E-16	2.19E-14	yes	0.317293528
123039	fatty acid-- ligase	scaffold_2:2234848-2237622	269.006	82.3105	-1.70849	7.31E-14	2.97E-12	yes	0.305980157
63259	carbohydrate-binding module family 13 protein	scaffold_12:97016-97649	113.641	34.7163	-1.7108	4.29E-12	1.48E-10	yes	0.305490622
130416	protein	scaffold_21:12840-13643	216.052	65.587	-1.71989	0	0	yes	0.303571866
115517	reverse transcriptase-like protein	scaffold_3:3125990-3128883	152.345	46.1241	-1.72375	1.09E-14	4.77E-13	yes	0.302760731
117244	hypothetical protein PLEOSDRAFT_1114683	scaffold_12:574209-575423	54.8318	16.573	-1.72617	9.64E-14	3.89E-12	yes	0.302253301
71638	cytochrome p450	scaffold_4:1102621-1107552	401.745	121.317	-1.7275	3.54E-12	1.24E-10	yes	0.301974786
98707	methylenetetrahydrofolate reductase	scaffold_8:1175954-1178166	63.9082	19.1242	-1.7406	0	0	yes	0.299245198
90038	hypothetical protein PLEOSDRAFT_1114672	scaffold_17:14680-16364	171.107	51.0407	-1.74518	0	0	yes	0.298296716
82701	fungal specific transcription	scaffold_1:3679092-3683770	15.519	4.49316	-1.78824	0	0	yes	0.289525034
130366	hypothetical protein PLEOSDRAFT_166688	scaffold_20:212585-213573	74.8089	21.4884	-1.79965	1.07E-14	4.72E-13	yes	0.287244266
117117	p-loop containing nucleoside triphosphate hydrolase protein	scaffold_11:212218-214964	224.081	63.5083	-1.819	8.88E-16	4.23E-14	yes	0.283417353
79548	hypothetical protein PLEOSDRAFT_1093872	scaffold_8:135985-137323	52.1251	14.6349	-1.83256	4.44E-16	2.19E-14	yes	0.280765972
117150	s-adenosyl-l-homocysteine hydrolase	scaffold_11:536257-538281	1263.1	349.762	-1.85252	3.11E-13	1.20E-11	yes	0.276908261
125165	nucleotide-binding protein	scaffold_4:1587753-1588695	13.9459	3.79492	-1.8777	0.0000128	0.000181469	yes	0.27211719
84083	hypothetical protein PLEOSDRAFT_1070609	scaffold_2:3282442-3283864	159.006	40.5922	-1.96981	0	0	yes	0.25528665
56239	alpha beta-hydrolase	scaffold_5:2503722-2506125	55.1534	13.8507	-1.99349	0	0	yes	0.251130646
57445	protein	scaffold_6:264663-265491	11.4548	2.81881	-2.0228	0.0000166	0.000231589	yes	0.246080117
90673	hypothetical protein PLEOSDRAFT_1107078	scaffold_23:171972-172829	4.31289	1.01689	-2.0845	0.000702106	0.00660646	yes	0.235777834
132321	protein	scaffold_1:1832785-1834171	569.213	131.368	-2.11535	0	0	yes	0.230789581
96713	50s ribosome-binding gtpase	scaffold_5:892929-896222	33.1531	7.32648	-2.17795	0	0	yes	0.220989542
124824	hypothetical protein PLEOSDRAFT_155205	scaffold_4:750040-750773	4673.18	1009.24	-2.21114	0	0	yes	0.215963589
117491	glycosyltransferase family 2 protein	scaffold_17:258226-262321	85.0893	17.934	-2.24628	0	0	yes	0.210766868
99272	hypothetical protein PLEOSDRAFT_1108883	scaffold_10:332441-333010	649.394	132.805	-2.28979	0	0	yes	0.20450528
60486	protein	scaffold_8:35930-36504	132.468	25.7798	-2.36134	2.58E-14	1.10E-12	yes	0.194610304
116636	immunomodulatory protein	scaffold_7:1362637-1363843	222.165	39.8663	-2.47839	0	0	yes	0.179444548
98979	hypothetical protein PLEOSDRAFT_154062	scaffold_9:513947-514268	154.287	23.6947	-2.70298	5.63E-08	0.00000119	yes	0.153575502
35597	fad-linked oxidase	scaffold_3:2961084-2963536	113.038	16.836	-2.74718	0	0	yes	0.148941738
132167	copper radical oxidase	scaffold_1:123424-125390	123.272	17.9253	-2.78178	0	0	yes	0.145412178
95592	cytochrome p450	scaffold_4:715929-718115	219.778	30.457	-2.8512	0	0	yes	0.138580868
90877	cytochrome p450	scaffold_27:69869-72099	21.8967	2.80377	-2.96527	0	0	yes	0.128045637
120927	protein	scaffold_1:739836-740116	212.731	23.9195	-3.15277	0.00000431	0.0000675	yes	0.112440213
132186	cerato-platanin-related secreted protein	scaffold_1:389169-389875	483.877	20.6609	-4.54967	0	0	yes	0.042698524
49368	hypothetical protein PLEOSDRAFT_50445	scaffold_2:1010858-1013084	30.1593	19.3553	-0.639872	0.00115686	0.0101621	no	0.641769886
93022	acid protease	scaffold_2:185139-186422	111.506	172.325	0.628007	0.00116355	0.0101969	no	1.545428598
98706	hypothetical protein PLEOSDRAFT_1105548	scaffold_8:1173868-1175004	88.3014	55.863	-0.660544	0.00116367	0.0101969	no	0.632639701
59501	amine oxidase	scaffold_7:998930-1000767	4.57941	1.87036	-1.29184	0.00116248	0.0101969	no	0.408429789
82945	glycoside hydrolase family 16 protein	scaffold_2:99327-100819	20.4789	11.2967	-0.858232	0.00117305	0.0102707	no	0.551628155
46989	d-arabinitol 2-dehydrogenase	scaffold_1:2072828-2074214	331.991	208.282	-0.672606	0.00118127	0.0103342	no	0.627372414
81979	histone h1	scaffold_1:1654441-1655794	68.9991	44.5984	-0.629585	0.00119209	0.0104203	no	0.646362319
100975	g-x-x-x-q-x-w domain-containing protein	scaffold_20:291313-292024	7.75499	17.3272	1.15984	0.00119534	0.0104362	no	2.234326468
45137	centromeric dna binding protein	scaffold_1:2648121-2650114	13.1847	7.66858	-0.781831	0.00119585	0.0104362	no	0.58162815
114781	mitochondrial nad-dependent isocitrate dehydrogenase subunit 1 precursor	scaffold_2:1253629-1255478	157.409	251.571	0.676453	0.00120254	0.010486	no	1.598205584
88570	oligosaccharyl transferase delta subunit	scaffold_9:327263-328302	150.593	97.2817	-0.630417	0.00120814	0.0105258	no	0.64598967
123053	carbohydrate esterase family 4 protein	scaffold_2:2275143-2276757	9.04359	4.57591	-0.982836	0.00120907	0.0105258	no	0.505984116
52482	protein	scaffold_3:2673492-2674368	32.224	17.952	-0.84399	0.0012136	0.0105567	no	0.557100687
62123	glycoside hydrolase family 47 protein	scaffold_10:1020063-1022154	5.55338	10.1792	0.874183	0.00121704	0.010578	no	1.832969779
89566	protein	scaffold_13:250906-254669	5.6011	9.18549	0.713646	0.00121913	0.0105876	no	1.639943373
117294	proline-rich protein	scaffold_13:508987-510415	38.3791	59.33	0.628441	0.00124731	0.0108148	no	1.545893573
116749	histone h4	scaffold_8:666148-666773	369.812	239.947	-0.624075	0.00125738	0.0108932	no	0.648835652
83823	longevity assurance proteins lag1 lac1	scaffold_2:2394732-2396046	54.8393	34.8938	-0.652239	0.00126237	0.0109276	no	0.636292049
72328	acid protease	scaffold_5:1052684-1054870	15.591	24.7772	0.668301	0.00126797	0.0109656	no	1.589200332
115569	p-loop containing nucleoside triphosphate hydrolase protein	scaffold_4:207971-216680	5.79805	3.66176	-0.66303	0.00126881	0.0109656	no	0.631550498
46764	protein	scaffold_1:728169-729242	22.4839	12.9181	-0.799495	0.00127329	0.0109955	no	0.574550257
52086	cyclin binding protein	scaffold_3:2445604-2448137	18.635	28.7904	0.627568	0.00128375	0.0110769	no	1.544958408
63324	hypothetical protein PLEOSDRAFT_1071839	scaffold_13:361761-363598	11.3178	5.34339	-1.08277	0.00129548	0.0111691	no	0.472121471
83063	terpenoid synthase	scaffold_2:474707-478210	5.14896	1.66646	-1.62749	0.00129679	0.0111714	no	0.323650806
67126	hypothetical protein PLEOSDRAFT_154569	scaffold_33:108230-108605	35.3575	15.5241	-1.18751	0.00130419	0.0112261	no	0.439059997
58994	acetyl- synthetase-like protein	scaffold_7:1246713-1251038	24.9852	16.2668	-0.619143	0.00131578	0.0112986	no	0.651057559
127935	p-loop containing nucleoside triphosphate hydrolase protein	scaffold_8:984539-985994	24.246	14.1508	-0.77686	0.00131406	0.0112986	no	0.583635685
106159	axial regulator yabby 4-like	scaffold_7:44289-44923	121.186	69.0661	-0.811176	0.00131515	0.0112986	no	0.569917106
88416	glycoside hydrolase family 79 protein	scaffold_8:1303405-1305675	70.4789	109.863	0.640449	0.00132037	0.011329	no	1.558814223
69993	gpi-anchored small secreted protein	scaffold_2:1067710-1068456	1511.68	899.394	-0.749123	0.00133383	0.0114353	no	0.594965121
114235	epressed protein	scaffold_1:1753483-1754808	117.581	76.4515	-0.621043	0.00134454	0.0115133	no	0.650200694
125961	hypothetical protein PLEOSDRAFT_1107389	scaffold_5:959707-961295	36.7819	23.5741	-0.641794	0.00134509	0.0115133	no	0.640915471
95488	cytochrome p450 sterol c22-desaturase	scaffold_4:453956-455646	201.065	126.187	-0.672093	0.0013481	0.0115299	no	0.627595538
130651	kinase domain protein	scaffold_24:140463-143201	12.6701	7.71928	-0.714891	0.00140512	0.012008	no	0.609251161
90504	ankyrin	scaffold_20:273116-273930	71.9948	114.333	0.66728	0.00140851	0.0120273	no	1.588076048
115424	aminopeptidase	scaffold_3:2213631-2214444	91.9886	59.3941	-0.631136	0.00142091	0.0121236	no	0.645667806
83875	signal peptidase i	scaffold_2:2537901-2538770	194.074	126.926	-0.612617	0.00142601	0.0121574	no	0.654009275
58512	heat shock	scaffold_6:937203-937562	74.6052	134.638	0.85174	0.00143243	0.0122024	no	1.80467619
86964	fad binding domain protein	scaffold_5:2272728-2274697	36.6305	23.813	-0.621294	0.00143463	0.0122114	no	0.650087582
115707	hypothetical protein PLEOSDRAFT_1070213	scaffold_4:1041341-1044800	11.1337	6.8113	-0.708928	0.00143823	0.0122324	no	0.611774551
124054	mfs general substrate transporter	scaffold_3:1788121-1790537	8.37263	14.2787	0.770114	0.00144214	0.0122559	no	1.705404537
114014	oxidoreductase	scaffold_1:89167-90884	67.9893	104.572	0.621111	0.00145798	0.0123807	no	1.538059164
81813	protein family protein	scaffold_1:1144186-1145299	5.66872	2.16985	-1.38543	0.00146318	0.012415	no	0.382775395
44369	iatp atpase inhibitor	scaffold_1:708925-709205	68.9034	149.034	1.113	0.001469	0.0124545	no	2.162949527
89173	hypothetical protein PLEOSDRAFT_163060	scaffold_11:279858-282640	47.0107	71.7664	0.610321	0.00147354	0.0124831	no	1.52659884
123157	hypothetical protein PLEOSDRAFT_1102901	scaffold_2:2526954-2528710	41.8847	26.0217	-0.686708	0.00147709	0.0125033	no	0.621269873
116006	fad nad -binding domain-containing protein	scaffold_4:2878680-2883636	10.8363	22.88	1.07822	0.00148229	0.012528	no	2.111429388
93755	protein transport protein sec22	scaffold_2:2063973-2064846	190.016	124.12	-0.614382	0.00148235	0.012528	no	0.653209646
89079	protein	scaffold_10:1003682-1004894	13.3915	7.13608	-0.908116	0.00149609	0.0126342	no	0.53288052
111497	p-loop containing nucleoside triphosphate hydrolase protein	scaffold_1:2179274-2180213	127.774	195.248	0.611714	0.00150345	0.0126863	no	1.528073565
125135	indigoidine synthase a-like protein	scaffold_4:1516754-1519822	8.13239	13.1525	0.693585	0.00150618	0.0126993	no	1.617297404
117427	pyk10-binding protein 1	scaffold_16:123470-125884	1659.91	883.224	-0.910249	0.00151095	0.0127296	no	0.532093247
116958	duf1769-domain-containing protein	scaffold_9:873484-874721	203.657	129.96	-0.648072	0.00151538	0.0127568	no	0.638132537
51474	transcription factor tfb4	scaffold_3:1178335-1179758	18.7987	30.9183	0.717824	0.00151677	0.0127585	no	1.644699482
99693	hypothetical protein PLEOSDRAFT_171726	scaffold_11:714626-722049	17.0214	11.0763	-0.619873	0.00152364	0.0128062	no	0.650728209
61900	pkinase-domain-containing protein	scaffold_10:779474-781219	17.3273	9.89989	-0.807565	0.00155429	0.0130536	no	0.571345369
87551	kinase-like partial	scaffold_6:1902039-1904368	27.9673	42.5649	0.605925	0.00156197	0.0131078	no	1.521954258
116398	hypothetical protein PLEOSDRAFT_1090148	scaffold_6:881235-881943	9.58409	18.7135	0.965368	0.00157754	0.0132281	no	1.952561514
66445	p-loop containing nucleoside triphosphate hydrolase protein	scaffold_25:149976-151861	23.7899	14.8895	-0.67605	0.00158081	0.0132452	no	0.625876538
88438	ribonuclease p protein subunit	scaffold_8:1371501-1373572	14.9218	24.2559	0.700913	0.00160651	0.01345	no	1.625533175
45497	protein	scaffold_1:4350787-4352238	26.408	15.8547	-0.736064	0.00162983	0.0136346	no	0.60037508
50478	hypothetical protein PLEOSDRAFT_1083674	scaffold_3:920495-921428	6.72305	12.9991	0.951227	0.00163317	0.0136518	no	1.933516398
117245	immunomodulatory protein	scaffold_12:602859-605033	35.8348	23.4827	-0.609761	0.001635	0.0136565	no	0.655305252
117297	f-box domain-containing protein	scaffold_13:532242-534017	317.204	194.085	-0.70872	0.00164452	0.0137253	no	0.61186276
121232	replication protein a subunit rpa32	scaffold_1:1670802-1672064	28.3011	44.7422	0.660777	0.00164677	0.0137333	no	1.580933846
97098	autophagic vacuole formation-like	scaffold_5:1970017-1970937	36.7591	20.0188	-0.876746	0.00165797	0.013816	no	0.54459438
116848	protein	scaffold_8:1450015-1451915	48.9165	31.9244	-0.615663	0.00166653	0.0138765	no	0.652629904
89889	hypothetical protein PLEOSDRAFT_1105302	scaffold_15:445041-450607	9.85716	6.29155	-0.647756	0.00167309	0.0139203	no	0.638272325
88295	3-hydroxyacyl- dehydrogenase	scaffold_8:943577-944464	7.42956	14.6214	0.976733	0.0016872	0.0140199	no	1.968003791
63346	hit-like protein	scaffold_13:122352-123083	124.981	191.158	0.613057	0.00168767	0.0140199	no	1.529496706
116753	histone h3	scaffold_8:710897-711522	389.467	255.009	-0.61095	0.00169585	0.0140769	no	0.654765404
133496	hypothetical protein PLEOSDRAFT_1111711	scaffold_4:2368092-2371566	25.3197	38.3244	0.598001	0.00170303	0.0141256	no	1.513617842
49505	hypothetical protein PLEOSDRAFT_1096628	scaffold_2:1061413-1062810	124.845	193.807	0.634484	0.00170924	0.014166	no	1.552382419
89261	dna mismatch repair protein msh-2	scaffold_11:599988-604045	9.13775	5.56103	-0.716486	0.00173647	0.0143806	no	0.608577963
116983	6-phosphogluconate dehydrogenase	scaffold_10:1406-3526	364.378	608.1	0.738872	0.0017397	0.0143962	no	1.668870489
84039	stress protein	scaffold_2:3114592-3115356	45.5434	26.3915	-0.787168	0.00174478	0.0144271	no	0.579480492
117875	glycoside hydrolase family 1 protein	scaffold_135:2553-4936	25.9944	39.9158	0.61876	0.00175151	0.0144716	no	1.535554801
89918	glycoside hydrolase family 76 protein	scaffold_16:43950-45833	55.799	84.4312	0.597535	0.00176972	0.0146108	no	1.513129013
37513	hypothetical protein PLEOSDRAFT_1112952	scaffold_3:2726354-2727714	4.67627	9.19977	0.97624	0.00178161	0.0146976	no	1.967331397
56694	protein	scaffold_5:1091402-1093505	9.44034	15.3962	0.705668	0.00180135	0.0148453	no	1.630899633
95547	glycerophosphoryl diester phosphodiesterase	scaffold_4:598420-600227	31.1703	18.9544	-0.717641	0.00180229	0.0148453	no	0.60809094
105325	icmt-domain-containing protein	scaffold_5:579967-580818	18.5594	36.8154	0.988155	0.00180652	0.0148687	no	1.983646569
84726	hypothetical protein PLEOSDRAFT_1104657	scaffold_3:1807839-1808683	3.94884	9.08012	1.20128	0.00181784	0.0149504	no	2.29943593
132211	d-lactate dehydrogenase cytochrome oxidoreductase	scaffold_1:628545-632856	195.473	328.463	0.748761	0.00182959	0.0150355	no	1.680349111
114518	phospholipase carboxylesterase	scaffold_1:3533212-3534551	17.7899	28.438	0.676764	0.00183488	0.0150558	no	1.598550144
124013	got1-domain-containing protein	scaffold_3:1680842-1681485	289.223	189.862	-0.607231	0.00183467	0.0150558	no	0.656455445
46774	likely mitochondrial ribosome protein mrpl37p	scaffold_1:2699531-2699765	539.005	837.61	0.635981	0.00183634	0.0150563	no	1.553994072
84770	protein	scaffold_3:1910268-1913106	10.7828	17.014	0.657984	0.00185821	0.0152123	no	1.577876182
76925	protein	scaffold_3:132367-133863	93.4245	61.3636	-0.606417	0.00185799	0.0152123	no	0.656825936
82757	coatomer subunit delta	scaffold_1:3857467-3859551	84.9052	55.4173	-0.615517	0.00186796	0.0152804	no	0.652695953
84021	benzoate 4-monooxygenase	scaffold_2:3023878-3025998	17.9573	27.9127	0.636351	0.00187495	0.0153259	no	1.554392667
101494	hypothetical	scaffold_30:37546-39356	4.33588	8.72884	1.00947	0.00188248	0.0153758	no	2.013171389
124675	mfs general substrate transporter	scaffold_4:330854-335544	9.77913	21.0796	1.10807	0.00188508	0.0153789	no	2.155570877
134329	ribokinase-like protein	scaffold_11:342544-343306	42.5337	24.7209	-0.782872	0.00188574	0.0153789	no	0.581208618
110492	membrane bound o-acyl transferase family protein	scaffold_6:1284067-1285662	21.0328	32.827	0.642245	0.0018951	0.0154435	no	1.560755987
91487	alpha-glucosidase	scaffold_1:47789-51603	52.1822	81.172	0.637425	0.0019049	0.0155115	no	1.55555025
63361	hydrophobin	scaffold_13:371460-371906	57.3875	105.306	0.875778	0.0019123	0.01556	no	1.834997376
48055	homoserine acetyltransferase	scaffold_2:999051-1000770	18.9011	29.7627	0.655032	0.0019164	0.0155815	no	1.57465088
94178	patatin-like phospholipase	scaffold_2:3319260-3321319	4.07079	7.44357	0.870685	0.0019192	0.0155924	no	1.828530891
54474	protein	scaffold_4:1792262-1793042	368.917	237.769	-0.633735	0.00192243	0.0156068	no	0.64450569
117037	mfs general substrate transporter	scaffold_10:344943-348966	20.638	37.5056	0.861804	0.00195386	0.0158379	no	1.817309322
116648	atp-dependent protease la	scaffold_7:1488031-1491985	44.426	68.5202	0.625125	0.00195275	0.0158379	no	1.542344454
94462	hypothetical protein PLEOSDRAFT_158535	scaffold_3:856556-857732	36.868	23.4461	-0.653021	0.0019558	0.0158417	no	0.635947246
85032	mynd finger family protein	scaffold_3:2677799-2678680	60.205	36.788	-0.710646	0.00195795	0.0158471	no	0.611046467
92149	amidophosphoribosyltransferase	scaffold_1:1961954-1963836	20.0891	31.0858	0.629844	0.00196946	0.0159282	no	1.547397663
90650	short-chain dehydrogenase	scaffold_22:282062-283542	2.13705	5.83816	1.44989	0.00197684	0.0159759	no	2.731872211
84333	glycoside hydrolase family 92 protein	scaffold_3:781691-785426	58.567	90.832	0.633112	0.00200827	0.0162176	no	1.550906809
127203	caspase-like protein	scaffold_7:281063-282598	75.9839	49.9463	-0.605317	0.00201209	0.016224	no	0.657326931
86131	protein	scaffold_4:2442580-2444124	288.561	181.518	-0.668763	0.00201163	0.016224	no	0.629045814
47495	clavaminate synthase-like protein	scaffold_2:2743752-2745722	5.59519	2.8013	-0.998092	0.00201821	0.0162611	no	0.5006617
51347	prokaryotic type i dna topoisomerase	scaffold_3:578542-580828	7.5292	4.13529	-0.864507	0.00202263	0.0162844	no	0.54923406
88786	glycoside hydrolase family 30 protein	scaffold_9:1122293-1125192	0.733092	2.02187	1.46362	0.00202467	0.0162887	no	2.757995303
83196	fad-binding domain-containing protein	scaffold_2:835608-837479	82.2184	125.118	0.605751	0.00204468	0.0164372	no	1.52177071
84479	hypothetical	scaffold_3:1168006-1168337	112.813	189.543	0.748594	0.00205019	0.0164692	no	1.680154613
45732	mcm-domain-containing protein	scaffold_1:3707628-3710372	18.4583	12.0184	-0.619023	0.00205863	0.0165246	no	0.651111714
44504	terpenoid synthase	scaffold_1:2872609-2873907	58.0847	38.1795	-0.605359	0.00206554	0.0165677	no	0.657307795
116645	clavaminate synthase-like protein	scaffold_7:1439777-1441350	63.0587	41.6868	-0.597103	0.00206827	0.0165771	no	0.661080104
60354	hypothetical protein PLEOSDRAFT_30641	scaffold_8:1383028-1383946	42.2197	26.6012	-0.666429	0.00207162	0.0165916	no	0.630064312
117805	hypothetical protein PLEOSDRAFT_173637	scaffold_38:50129-51589	9.70386	19.0446	0.972748	0.00208095	0.0166538	no	1.962575289
116248	trnahis guanylyltransferase	scaffold_5:1824674-1825907	7.62873	14.0736	0.883476	0.00209425	0.0167352	no	1.84481481
89747	cytochrome p450	scaffold_14:473305-475458	11.9556	6.84022	-0.805568	0.00209339	0.0167352	no	0.572136781
89718	hypothetical protein PLEOSDRAFT_1109052	scaffold_14:381457-382410	4.40595	1.36166	-1.69409	0.00210605	0.016817	no	0.309049535
44989	fha domain protein	scaffold_1:3280945-3284435	9.87316	6.21754	-0.667169	0.0021227	0.0169373	no	0.629741217
101257	aldo keto reductase	scaffold_25:164018-165507	50.4342	76.9022	0.608622	0.0021283	0.0169693	no	1.524802088
83583	cytoplasm protein	scaffold_2:1800056-1801198	162.201	248.426	0.615035	0.00214061	0.0170548	no	1.531595153
115912	amino acid-binding protein	scaffold_4:2163299-2163958	168.364	110.938	-0.601829	0.00216539	0.0172394	no	0.658918072
117452	hypothetical protein PLEOSDRAFT_1089983	scaffold_16:359506-360318	50.008	78.2646	0.646199	0.00216999	0.0172589	no	1.565039424
130619	macrofage activating glycoprotein	scaffold_23:217051-221436	18.019	11.855	-0.60403	0.00217107	0.0172589	no	0.657913581
114402	ubiquitin-protein ligase asi1	scaffold_1:2676108-2679148	37.5867	56.6585	0.592068	0.00217313	0.0172625	no	1.507405958
130929	hypothetical protein PLEOSDRAFT_1108007	scaffold_28:151650-153494	39.8605	24.4327	-0.706145	0.00217482	0.0172631	no	0.612955821
88783	s-adenosylmethionine-dependent methyltransferase	scaffold_9:1108650-1109986	7.42702	13.1862	0.828173	0.00218826	0.0173569	no	1.775435562
82694	cytochrome p450	scaffold_1:3658180-3660514	15.0209	9.06664	-0.728329	0.00221209	0.017533	no	0.603602631
61500	carbohydrate-binding module family 13 protein	scaffold_9:270780-271394	82.5001	129.154	0.646624	0.00222651	0.0176342	no	1.565500533
46066	fad-binding domain-containing protein	scaffold_1:3673678-3675401	3.95493	1.73693	-1.18711	0.00223236	0.0176675	no	0.439181747
62202	upf0016-domain-containing protein	scaffold_10:1007765-1008652	109.764	73.0549	-0.587359	0.00224736	0.017773	no	0.665560168
58845	hypothetical protein PLEOSDRAFT_1012476, partial	scaffold_7:1048215-1049866	1.15538	3.56678	1.62625	0.00226571	0.0178917	no	3.087095257
112889	hypothetical	scaffold_5:1955543-1955924	547.357	360.346	-0.603099	0.00226406	0.0178917	no	0.658338283
100968	nuclear condensin complex subunit	scaffold_20:265560-271177	10.4604	6.85692	-0.609307	0.00228461	0.0180277	no	0.655511502
124405	protein	scaffold_3:2791765-2793957	4.6316	2.25417	-1.03891	0.00229376	0.0180866	no	0.486695048
90600	hypothetical	scaffold_21:290400-291293	12.6924	27.2334	1.10142	0.0023476	0.0184975	no	2.145657791
86763	gata-type sexual development transcription factor	scaffold_5:1647232-1648885	48.9675	32.6118	-0.586429	0.00235743	0.0185613	no	0.665989344
68625	alpha beta-hydrolase	scaffold_448:464-2134	7.60003	13.173	0.79351	0.00237297	0.01867	no	1.73328633
116394	hypothetical protein PLEOSDRAFT_1113580	scaffold_6:852958-856154	237.639	146.674	-0.696163	0.0023767	0.0186856	no	0.617211565
124676	hypothetical protein PLEOSDRAFT_1101366	scaffold_4:336483-338058	39.0734	58.8161	0.590026	0.0023858	0.0187434	no	1.505273875
53971	deoxycytidylate deaminase	scaffold_4:2109983-2111142	8.85984	16.0986	0.861582	0.0023998	0.0188343	no	1.817029699
82992	p-loop containing nucleoside triphosphate hydrolase protein	scaffold_2:293913-298606	11.8178	7.70894	-0.616356	0.0024009	0.0188343	no	0.652316488
23488	zf-dnl-domain-containing protein	scaffold_8:945484-945830	158.991	260.115	0.710202	0.00242303	0.018994	no	1.636033171
82195	meiotically up-regulated	scaffold_1:2186838-2188202	16.646	9.58089	-0.79694	0.00244379	0.0191427	no	0.575568682
132660	enoyl- hydratase isomerase	scaffold_2:1056534-1061099	49.2192	88.6206	0.848422	0.0024776	0.0193934	no	1.800530452
115498	glycoside hydrolase family 31 protein	scaffold_3:2943476-2946849	140.89	88.6527	-0.668335	0.00250887	0.0196238	no	0.629232459
87305	cyclohexanone monooxygenase	scaffold_6:1007972-1009825	4.33176	7.7755	0.843981	0.00251354	0.019646	no	1.794996461
55735	zinc iron permease	scaffold_5:608645-610419	52.9871	34.928	-0.601256	0.00251865	0.0196715	no	0.659179828
82981	protein	scaffold_2:254264-256003	7.65145	13.6228	0.832217	0.00252793	0.0197297	no	1.780419244
130833	hypothetical	scaffold_27:54637-55354	8.39649	2.73565	-1.6179	0.00253746	0.0197896	no	0.32580937
83476	cytochrome b5	scaffold_2:1522228-1523381	182.819	121.052	-0.594784	0.0025405	0.0197939	no	0.662143584
84000	alpha beta hydrolase fold family	scaffold_2:2929308-2931478	27.2595	17.7366	-0.620025	0.00254171	0.0197939	no	0.650659653
100513	caspase domain-containing protein	scaffold_17:132416-134272	36.4781	23.6075	-0.627785	0.00254928	0.0198385	no	0.647169266
129712	alpha beta-hydrolase	scaffold_15:433359-434808	48.2884	31.3338	-0.623954	0.00255166	0.0198425	no	0.648890073
91105	hypothetical protein PLEOSDRAFT_1086438	scaffold_40:10113-11186	23.8652	38.696	0.697276	0.00256152	0.0199047	no	1.621440406
116787	cystathionine beta-synthase	scaffold_8:1022609-1024340	49.0841	73.1539	0.575677	0.00258294	0.0200567	no	1.490376674
46234	pleiotropic drug resistance abc transporter	scaffold_1:446833-452293	16.136	10.7581	-0.584865	0.0025891	0.0200899	no	0.666711723
17973	acid protease	scaffold_6:491650-493349	156.167	102.089	-0.613263	0.00259825	0.0201463	no	0.653716492
86310	adp-ribosylation	scaffold_5:15195-16382	18.2796	9.9105	-0.883203	0.0026081	0.020207	no	0.542162412
126397	hypothetical protein PLEOSDRAFT_161071	scaffold_5:2158130-2159569	13.1687	6.86027	-0.940774	0.00260984	0.020207	no	0.520953316
43797	cysteine proteinase	scaffold_1:2714177-2716981	23.7029	15.7923	-0.585846	0.00261499	0.0202321	no	0.666258528
88739	hypothetical protein PLEOSDRAFT_153941	scaffold_9:898822-899836	111.931	74.3838	-0.589547	0.00261801	0.0202409	no	0.664551541
89870	hypothetical protein PLEOSDRAFT_1105322	scaffold_15:385007-386532	6.56907	3.29816	-0.994028	0.00264534	0.0204374	no	0.502074027
115821	pyruvate kinase	scaffold_4:1641143-1643703	298.188	186.912	-0.673865	0.00264906	0.0204515	no	0.626825163
127059	hypothetical protein PLEOSDRAFT_1107016	scaffold_6:1791028-1792990	23.0738	13.6792	-0.754277	0.0026564	0.0204933	no	0.592843412
78078	phosphoribosyl pyrophosphokinase	scaffold_4:1414484-1415889	75.0417	111.673	0.573512	0.00266408	0.0205377	no	1.488141797
88429	hamp like histidine kinase	scaffold_8:1334654-1336002	22.9941	35.6837	0.633999	0.00267096	0.020576	no	1.551860633
116545	glycosyltransferase family 35 protein	scaffold_7:390689-395127	183.068	115.033	-0.670336	0.00267366	0.020582	no	0.628360327
74116	c-4 methyl sterol oxidase	scaffold_12:510855-512271	369.225	234.581	-0.654414	0.00267749	0.0205967	no	0.635333501
117820	hypothetical	scaffold_44:40837-42201	13.6125	7.94928	-0.776036	0.00268015	0.0206023	no	0.583969125
108332	protein	scaffold_22:128248-131856	4.16611	2.27207	-0.874697	0.00270049	0.0207438	no	0.545368395
90285	aldehyde dehydrogenase	scaffold_18:438382-440416	1.11636	2.82647	1.3402	0.00271252	0.0208064	no	2.531864155
129899	protein	scaffold_17:102571-104279	8.39921	4.58911	-0.872038	0.00271241	0.0208064	no	0.546374478
54005	protein with ankyrin repeats	scaffold_4:1910069-1912217	40.7311	60.881	0.579861	0.0027326	0.0209454	no	1.494705231
63677	protein rrnad1	scaffold_13:189962-191862	5.64252	9.81245	0.798274	0.00273935	0.0209821	no	1.739019367
87540	hypothetical protein PLEOSDRAFT_1090236	scaffold_6:1880561-1881017	5.9558	18.3071	1.62003	0.0027492	0.0210425	no	3.07381428
70439	hypothetical protein PLEOSDRAFT_1092698	scaffold_2:2610360-2611328	40.1198	61.2065	0.609372	0.00276487	0.0211473	no	1.525594978
63513	3-oxoacyl-acp reductase	scaffold_13:184278-185461	26.9276	15.7285	-0.775705	0.00276929	0.021166	no	0.584103122
57424	mmp37-domain-containing protein	scaffold_6:964597-965907	31.5842	48.098	0.606776	0.00277197	0.0211713	no	1.522852276
83195	protein	scaffold_2:832472-833414	16.8022	8.87696	-0.920513	0.0027985	0.0213588	no	0.528321124
83972	alpha beta-hydrolase	scaffold_2:2847016-2849464	165.452	106.931	-0.629739	0.00280435	0.0213882	no	0.646293327
84195	glycoside hydrolase family 16 protein	scaffold_3:374067-375246	16.1258	27.4948	0.769786	0.00281196	0.0214309	no	1.705016854
129270	dj-1 family protein	scaffold_13:41117-42001	1.08865	4.70434	2.11145	0.00284001	0.0216293	no	4.321253898
100703	alpha beta-hydrolase	scaffold_18:346814-347973	37.4191	56.4223	0.592493	0.00287368	0.0218702	no	1.507850086
104029	glucokinase regulator family	scaffold_3:932213-933440	24.6518	38.2001	0.631884	0.00288407	0.0219181	no	1.549587262
19863	btb poz domain protein	scaffold_3:2720445-2721139	17.2955	8.39389	-1.04298	0.00288406	0.0219181	no	0.485323963
86792	hypothetical protein PLEOSDRAFT_1107670	scaffold_5:1727093-1728372	111.11	74.3696	-0.5792	0.00289468	0.0219831	no	0.669334833
122655	argonaute-like protein	scaffold_2:1265618-1269707	156.577	98.838	-0.663731	0.00290246	0.0220266	no	0.631243705
114440	mcm-domain-containing protein	scaffold_1:2909105-2911939	18.5296	12.2318	-0.599187	0.00290654	0.022042	no	0.66012585
48984	cytochrome p450	scaffold_2:63485-65514	18.9305	11.7701	-0.685588	0.00291324	0.0220771	no	0.621752367
90980	hypothetical protein PLEOSDRAFT_1069970, partial	scaffold_30:46677-48408	48.7558	31.3313	-0.637971	0.00292716	0.0221669	no	0.642616086
65815	carbohydrate-binding module family 13 protein	scaffold_20:317756-318386	121.991	80.0705	-0.607427	0.00293762	0.0222304	no	0.656366267
91575	s-adenosyl-l-methionine-dependent methyltransferase	scaffold_1:322521-323391	52.2127	79.2821	0.602595	0.00294154	0.0222366	no	1.518445365
117815	serine threonine protein kinase	scaffold_44:1309-2395	91.1974	61.3492	-0.571949	0.00294259	0.0222366	no	0.672707384
116370	hypothetical protein PLEOSDRAFT_1113601	scaffold_6:735243-736208	461.867	719.452	0.639421	0.00295087	0.0222835	no	1.557703877
66895	ngg1p interacting factor 3	scaffold_29:135297-136548	35.8926	54.763	0.609516	0.00297761	0.0224695	no	1.52574726
57041	eukaryotic translation initiation factor 5	scaffold_5:794207-795576	113.728	171.404	0.591817	0.00298008	0.0224723	no	1.507143722
129672	p-loop containing nucleoside triphosphate hydrolase protein	scaffold_15:303831-304544	0.629856	4.01006	2.67053	0.00299586	0.0225668	no	6.366630337
94309	protein	scaffold_3:421593-422976	23.6213	14.6988	-0.684385	0.00299682	0.0225668	no	0.622271035
77007	spliceosomal zinc finger-containing protein	scaffold_3:475034-476132	24.777	38.3985	0.632048	0.00300233	0.0225924	no	1.549763423
117100	hypothetical protein PLEOSDRAFT_1114256	scaffold_10:1033576-1034517	358.415	231.06	-0.633364	0.00303627	0.0228318	no	0.644671451
110536	nad-binding protein	scaffold_7:961-3279	501.588	810.789	0.692824	0.00304537	0.0228841	no	1.616444529
64309	oligosaccharyl transferase stt3 subunit	scaffold_15:419180-422118	271.718	169.908	-0.677357	0.00305086	0.0229092	no	0.625309786
114880	26s proteasome non-atpase regulatory subunit 8	scaffold_2:1844661-1845759	74.6847	49.8943	-0.581936	0.00307622	0.0230835	no	0.668066675
14665	glycoside hydrolase family 2 protein	scaffold_6:1784167-1787570	19.1338	28.3793	0.568714	0.00308793	0.0231552	no	1.483200875
55322	duf1748-domain-containing protein	scaffold_5:1315599-1315877	685.764	1032.99	0.591049	0.00309607	0.0231675	no	1.506341627
124431	cytoplasmic protein	scaffold_3:2877442-2878081	97.045	144.782	0.577155	0.00309277	0.0231675	no	1.491904305
86073	sly1 protein	scaffold_4:2298215-2300750	71.4001	47.3516	-0.592513	0.00309594	0.0231675	no	0.663186709
117848	hypothetical protein PLEOSDRAFT_1090979	scaffold_73:2600-3857	56.1528	83.1339	0.566079	0.00311402	0.0232855	no	1.480494366
89568	s-adenosyl-l-methionine-dependent methyltransferase	scaffold_13:256870-257897	62.6255	93.675	0.580914	0.00312705	0.0233666	no	1.49579659
65424	Catalytic domain of components of various dehydrogenase complexes	scaffold_19:65863-67516	40.8496	60.454	0.565516	0.00313179	0.0233857	no	1.479916727
112628	beta-flanking protein	scaffold_4:2032239-2033428	615.457	388.486	-0.663796	0.00313415	0.0233871	no	0.631215265
86165	protein	scaffold_4:2534647-2535354	26.4627	43.001	0.700411	0.00315636	0.0235364	no	1.624967653
86534	mfs git1p-related glycerophosphoinositol and glycerophosphocholine permease	scaffold_5:1028859-1031461	53.1112	78.6342	0.56614	0.00316077	0.0235529	no	1.480556965
86853	alpha beta-hydrolase	scaffold_5:1927015-1929371	23.5772	15.161	-0.637022	0.00316447	0.0235641	no	0.643038936
89974	alpha-galactosidase	scaffold_16:189104-191110	2.85996	5.72193	1.00051	0.00318551	0.0237043	no	2.000707135
81472	wd40 repeat-like protein	scaffold_522:1181-2185	30.4189	18.7747	-0.696178	0.00319276	0.0237417	no	0.617205148
70847	endoplasmic oxidoreductin-1	scaffold_3:1209893-1212107	163.455	106.034	-0.624367	0.00319943	0.0237748	no	0.648704342
70783	duf580-domain-containing protein	scaffold_3:927297-930116	68.3891	102.266	0.580492	0.00320398	0.0237921	no	1.495359122
48836	hypothetical protein PLEOSDRAFT_1039000	scaffold_2:258417-259206	28.3477	46.1721	0.703789	0.00327371	0.0242267	no	1.628776893
72296	yip1-domain-containing protein	scaffold_5:958003-959421	71.2359	47.849	-0.574116	0.00326818	0.0242267	no	0.671697703
87284	dna repair protein rad50	scaffold_6:944381-949373	10.8253	7.16631	-0.5951	0.00327381	0.0242267	no	0.661998567
116044	protein	scaffold_5:361239-362995	49.7974	32.7958	-0.60256	0.00327265	0.0242267	no	0.658584289
115362	ribonucleotide reductase alpha subunit	scaffold_3:1750214-1753600	102.311	66.3158	-0.625539	0.00327142	0.0242267	no	0.648177569
27017	protein ptm1	scaffold_4:1998875-2000822	77.7197	52.3901	-0.568986	0.00328508	0.0242933	no	0.674090407
97984	cytochrome p450 monooxygenase pc-3	scaffold_7:428546-430850	30.1076	44.4942	0.563491	0.00329678	0.0243462	no	1.477840939
82825	capsular associated protein	scaffold_1:4104539-4106387	43.1372	29.0726	-0.569272	0.00329598	0.0243462	no	0.673956789
50421	er to golgi transport-related protein	scaffold_3:1447361-1448729	5.36988	2.4386	-1.13884	0.00330044	0.0243564	no	0.45412457
84461	lag1-dnabind-domain-containing protein	scaffold_3:1126322-1129594	130.119	83.094	-0.647011	0.00330395	0.0243655	no	0.63860201
85102	aldo keto reductase	scaffold_3:2971597-2972999	191.786	293.946	0.616054	0.00330846	0.024382	no	1.532677327
83045	hypothetical protein PLEOSDRAFT_1103724	scaffold_2:436919-437875	29.3346	18.2761	-0.68265	0.00333052	0.0245277	no	0.623019835
89047	hypothetical protein PLEOSDRAFT_162890	scaffold_10:849953-850761	56.0207	85.9422	0.617407	0.00333417	0.0245376	no	1.534115389
116301	transketolase	scaffold_5:2235738-2238619	123.348	191.077	0.63142	0.00334568	0.0245886	no	1.549088964
40229	protein	scaffold_2:1230169-1231009	30.233	17.3624	-0.800161	0.00334363	0.0245886	no	0.574285086
67030	cytochrome p450	scaffold_31:27634-29765	25.7877	38.8598	0.591593	0.00337625	0.0247792	no	1.506909734
87002	hypothetical protein PLEOSDRAFT_1107908	scaffold_5:2404220-2405307	64.7642	42.3692	-0.612179	0.00337602	0.0247792	no	0.654207861
82826	proliferating cell nuclear antigen	scaffold_1:4106599-4108037	119.655	80.1016	-0.578983	0.0033799	0.024789	no	0.669435517
86077	alpha beta-hydrolase	scaffold_4:2313914-2315415	8.74569	14.9185	0.770458	0.0033974	0.0249003	no	1.705811227
123946	hypothetical protein PLEOSDRAFT_158284	scaffold_3:1478947-1479799	23.6752	37.7963	0.674867	0.00341979	0.0250473	no	1.596449592
80594	mitochondrial carrier	scaffold_14:176629-178334	158.887	240.359	0.597184	0.0034661	0.0253691	no	1.512760921
90218	protein	scaffold_18:205639-207223	104.022	69.5082	-0.581627	0.00347854	0.0254427	no	0.668209778
108452	hypothetical protein PLEOSDRAFT_171872	scaffold_25:219482-220040	1.23529	8.56448	2.79351	0.00348122	0.025445	no	6.93314532
132088	wd40 repeat-like protein	scaffold_507:51-1512	12.0063	6.7095	-0.839511	0.003502	0.0255794	no	0.558832953
86578	dnaj homolog subfamily a member 2	scaffold_5:1143117-1145041	92.2704	62.4688	-0.562731	0.00353466	0.0258004	no	0.677019362
84708	domain protein	scaffold_3:1759284-1761040	29.4411	43.8706	0.575423	0.00355172	0.0258896	no	1.490114302
100770	hypothetical protein PLEOSDRAFT_165817	scaffold_19:68151-69856	47.4213	31.7752	-0.577637	0.00355062	0.0258896	no	0.670060376
59882	hypothetical protein PLEOSDRAFT_1043535	scaffold_8:532205-533063	40.1638	25.3404	-0.664458	0.00355666	0.025908	no	0.63092569
85063	peptidase s28	scaffold_3:2824405-2826715	59.8809	88.8519	0.569305	0.00356223	0.0259309	no	1.483808592
105400	26s proteasome subunit p45	scaffold_5:956233-957845	74.7341	50.651	-0.561176	0.00357701	0.0260208	no	0.677749477
117049	cytochrome p450	scaffold_10:543357-546416	222.264	142.351	-0.642825	0.00358011	0.0260256	no	0.640457614
114742	flavin containing monooxygenase fmo gs-ox3	scaffold_2:1022100-1023572	24.6212	37.2484	0.59728	0.00360178	0.0261654	no	1.512861587
66242	hypothetical protein PLEOSDRAFT_169963	scaffold_23:180328-182770	14.0811	9.02695	-0.641444	0.00360689	0.0261848	no	0.641070977
89944	fad-dependent thiol oxidase	scaffold_16:105538-105771	130.431	230.789	0.823286	0.00361597	0.0262329	no	1.769431608
98396	plp-dependent transferase	scaffold_8:208944-210879	11.7754	19.1261	0.699774	0.00362078	0.0262501	no	1.624250332
88564	cytochrome p450	scaffold_9:314313-316668	23.8491	35.5345	0.575285	0.00363951	0.026368	no	1.489971773
63675	rta1-domain-containing protein	scaffold_13:317933-319334	9.01082	15.9217	0.821266	0.00367812	0.0266297	no	1.766955859
109939	ring finger protein	scaffold_3:1913939-1918294	16.6506	11.279	-0.561939	0.00369138	0.0267076	no	0.67739113
130544	glycoside hydrolase family 3 protein	scaffold_22:89147-92152	3.34139	5.8368	0.804728	0.0037227	0.0268848	no	1.746816423
125237	gamma-glutamyltranspeptidase	scaffold_4:1740501-1743132	35.7482	52.4956	0.554326	0.0037234	0.0268848	no	1.468482426
54751	ectomycorrhiza-regulated small secreted protein	scaffold_4:1922312-1922892	30.4928	15.6161	-0.965433	0.00371908	0.0268848	no	0.512124683
85694	protein	scaffold_4:1313443-1314942	28.029	41.7407	0.574535	0.00373532	0.0269527	no	1.489197397
61268	chch domain protein	scaffold_9:565078-565484	820.085	1206.32	0.556766	0.00376757	0.0271671	no	1.470968141
116890	protein	scaffold_9:342240-346993	37.93	64.3561	0.762737	0.00378408	0.0272678	no	1.69670647
88158	wd40 repeat-like protein	scaffold_8:487583-488780	212.544	141.287	-0.589135	0.0037999	0.0273634	no	0.664741348
77449	rna-binding domain-containing protein	scaffold_3:2138004-2138940	151.849	223.135	0.555276	0.0038158	0.0274594	no	1.469449725
81680	snf2 chromatin remodeling protein	scaffold_1:660488-667302	7.54284	11.1219	0.560219	0.0038565	0.0277337	no	1.474493027
108666	hypothetical protein PLEOSDRAFT_165076	scaffold_33:7188-9758	88.8017	60.0472	-0.564492	0.00386426	0.0277708	no	0.676193475
131514	hypothetical protein PLEOSDRAFT_1109155	scaffold_116:70-2425	23.681	16.0406	-0.562008	0.00390358	0.0280346	no	0.677358733
74924	c-4 methyl sterol oxidase	scaffold_27:164594-165917	379.146	246.007	-0.624052	0.00392576	0.028175	no	0.648845996
116327	hypothetical protein PLEOSDRAFT_1113446	scaffold_6:46579-48237	73.2021	107.85	0.559075	0.00399526	0.0286354	no	1.473324276
46955	hypothetical protein PLEOSDRAFT_152839	scaffold_1:1699209-1701129	6.87859	3.88393	-0.824595	0.0039932	0.0286354	no	0.564640689
51812	protein	scaffold_3:902153-903424	20.9558	32.1936	0.619422	0.00401541	0.0287605	no	1.536259572
51480	iron hydrogenase	scaffold_3:2281174-2283412	8.87225	14.378	0.69649	0.00402738	0.028827	no	1.620557263
76572	transcription initiation factor tfiid subunit 9	scaffold_2:1819478-1820328	53.6182	79.6515	0.57098	0.00403135	0.0288362	no	1.485532327
125274	glycoside hydrolase family 47 protein	scaffold_4:1846237-1848744	33.99	23.0203	-0.562208	0.00403477	0.0288414	no	0.677264837
46584	protein	scaffold_1:3951182-3953414	7.42031	4.22515	-0.812477	0.00406269	0.0290215	no	0.569403395
89881	amino acid transporter	scaffold_15:423331-425554	12.775	19.8099	0.632896	0.00409484	0.0292317	no	1.550674625
86139	atp binding protein	scaffold_4:2457701-2460337	30.5314	20.7462	-0.557444	0.004112	0.0293346	no	0.679504966
85229	hypothetical protein PLEOSDRAFT_1101295	scaffold_4:104456-105743	19.3637	29.6864	0.616445	0.00411646	0.0293469	no	1.533092771
126431	hypothetical protein PLEOSDRAFT_1107858	scaffold_5:2261010-2262825	25.6362	17.0532	-0.588138	0.00415724	0.0296179	no	0.665200888
65970	calcium-dependent phosphotriesterase	scaffold_21:35670-37207	2.06564	4.49033	1.12023	0.00417643	0.0297348	no	2.173816256
83149	plc-like phosphodiesterase	scaffold_2:727236-728881	80.427	54.9758	-0.548882	0.00418659	0.0297874	no	0.683549632
109974	hypothetical protein PLEOSDRAFT_1112914	scaffold_3:2471483-2472199	303.331	204.83	-0.566465	0.00419024	0.0297936	no	0.675269359
107535	hypothetical protein PLEOSDRAFT_1084950	scaffold_13:102787-103785	122.18	82.2635	-0.570689	0.00419344	0.0297965	no	0.67329516
50010	carbohydrate kinase	scaffold_3:703646-704270	68.1002	101.25	0.572197	0.00419991	0.0298227	no	1.486785991
82114	rna-binding protein pno1	scaffold_1:1974156-1975197	35.7416	53.7646	0.589052	0.00421383	0.0299017	no	1.504257969
65412	glycoside hydrolase family 15 protein	scaffold_19:160442-164052	12.3317	18.836	0.611129	0.00421867	0.0299162	no	1.527454071
51554	hypothetical protein PLEOSDRAFT_1071430	scaffold_3:2280444-2280795	28.8584	68.0166	1.2369	0.00423363	0.0300025	no	2.356915441
85685	polysaccharide lyase family 8 protein	scaffold_4:1298970-1301590	10.3662	15.8384	0.61154	0.00423983	0.0300257	no	1.527889279
114134	transmembrane protein	scaffold_1:1106246-1109714	13.0305	19.2811	0.565296	0.00424252	0.0300257	no	1.479691069
85336	mfs general substrate transporter	scaffold_4:460710-463260	51.7086	35.3359	-0.54927	0.00424776	0.030043	no	0.683365822
92582	aryl-alcohol oxidase	scaffold_1:3129396-3131628	2.95944	5.39262	0.865661	0.00425261	0.0300574	no	1.822174342
114333	hypothetical protein PLEOSDRAFT_1087726	scaffold_1:2332195-2332862	162.181	109.873	-0.561764	0.00426485	0.030124	no	0.677473303
85158	mfs general substrate transporter	scaffold_3:3167702-3169769	15.6263	23.9392	0.615399	0.0042795	0.0301732	no	1.531981632
100595	trna nucleotidyltransferase	scaffold_17:384014-384688	75.4254	114.96	0.608011	0.00427691	0.0301732	no	1.524156451
99743	histidine phosphotranseferase	scaffold_12:73351-74316	40.3661	26.0981	-0.629195	0.00428027	0.0301732	no	0.646537072
131851	hypothetical protein PLEOSDRAFT_1100830	scaffold_316:2354-3387	6.03384	2.4431	-1.30437	0.0043013	0.0303015	no	0.404897882
99020	hypothetical protein PLEOSDRAFT_1110956	scaffold_9:652917-654007	180.533	266.1	0.559704	0.00431203	0.0303571	no	1.47396677
126100	hit family protein 1	scaffold_5:1334564-1335357	23.7388	42.2457	0.831559	0.00433986	0.030533	no	1.779607397
47993	duf689-domain-containing protein	scaffold_2:1985594-1986673	110.829	162.294	0.550272	0.00434646	0.0305594	no	1.464361755
117307	related to dna damage-responsive protein 48	scaffold_14:65609-66256	652.701	435.637	-0.583297	0.00440991	0.0309851	no	0.667436736
115175	hypothetical protein PLEOSDRAFT_1071164	scaffold_3:622340-623800	18.2557	28.01	0.617596	0.00442473	0.0310511	no	1.534316379
58412	fungal 2-cys binuclear cluster domain protein	scaffold_6:330734-333760	47.9741	32.8555	-0.546121	0.00442511	0.0310511	no	0.684859048
90154	snf2 superfamily protein	scaffold_17:388844-392519	3.44552	1.88135	-0.872955	0.00443737	0.0311168	no	0.546027304
92623	hypothetical protein PLEOSDRAFT_1073288	scaffold_1:3224193-3224574	13.9975	28.2132	1.0112	0.00445324	0.0312076	no	2.015586921
69513	extracellular serine-rich protein	scaffold_1:3044777-3045862	7.41103	13.5144	0.866749	0.00448376	0.0313898	no	1.823549042
89716	hypothetical protein PLEOSDRAFT_1086750	scaffold_14:369910-370620	34.2017	52.4289	0.616294	0.0044851	0.0313898	no	1.532932317
86935	camp-independent regulatory protein	scaffold_5:2193205-2195190	32.6932	22.2404	-0.555809	0.00449994	0.0314731	no	0.680275483
116412	sec14 cytosolic factor	scaffold_6:1019877-1021275	93.4701	136.778	0.549264	0.00452168	0.0316045	no	1.463338974
115245	peptidyl-prolyl cis-trans isomerase b	scaffold_3:1103745-1105025	846.072	546.682	-0.630078	0.00452651	0.0316177	no	0.64614148
68533	dde family endonuclease	scaffold_397:1422-2412	9.31183	15.8723	0.769376	0.00453009	0.031622	no	1.704532373
114920	18 kda protein	scaffold_2:2033661-2034583	66.8915	98.374	0.556454	0.00454633	0.0317055	no	1.470650061
57394	hypothetical protein PLEOSDRAFT_1113687	scaffold_6:1891509-1892434	18.034	10.174	-0.825836	0.00454797	0.0317055	no	0.564155196
33690	fungal specific transcription protein	scaffold_7:747678-747957	46.2774	109.896	1.24776	0.00455683	0.0317139	no	2.374724251
126543	conserved eukaryotic protein	scaffold_6:65348-66885	11.4984	18.4501	0.682198	0.00455806	0.0317139	no	1.604582536
77547	clathrin light chain	scaffold_3:2646685-2647847	167.235	113.818	-0.555143	0.00455625	0.0317139	no	0.680589595
48696	hypothetical protein PLEOSDRAFT_1054867	scaffold_2:2322986-2323595	118.783	177.099	0.576227	0.00456339	0.0317304	no	1.49094496
85758	short-chain dehydrogenase reductase sdr	scaffold_4:1482384-1483430	2.27554	5.60377	1.30019	0.00457514	0.0317654	no	2.462613126
91028	hypothetical protein PLEOSDRAFT_1069979	scaffold_32:101182-101875	179.664	123.183	-0.544497	0.00457732	0.0317654	no	0.685630408
63594	acid protease	scaffold_13:273166-275202	24.6918	16.2003	-0.608007	0.00457404	0.0317654	no	0.656102444
114782	alpha beta hydrolase family protein	scaffold_2:1255738-1259181	32.2829	47.9205	0.569875	0.0045995	0.0318832	no	1.484394952
129656	aado keto reductase	scaffold_15:263992-265329	9.58761	5.0216	-0.933025	0.00460026	0.0318832	no	0.523758987
85508	gtp binding protein	scaffold_4:889735-891648	331.784	215.43	-0.623021	0.00461985	0.0319983	no	0.64930985
59679	protein	scaffold_8:1339453-1340332	42.3103	63.0035	0.574422	0.00462609	0.0320208	no	1.48908076
87290	hypothetical protein PLEOSDRAFT_1113565	scaffold_6:959820-961200	19.0136	11.0658	-0.780927	0.00463919	0.0320907	no	0.581992715
117193	apc amino acid permease	scaffold_12:152288-155259	21.6409	31.6119	0.546706	0.00464942	0.03212	no	1.46074667
82571	hypothetical protein PLEOSDRAFT_1095265	scaffold_1:3182682-3183472	129.922	88.47	-0.554388	0.00464862	0.03212	no	0.680945858
83612	like-sm ribonucleo protein	scaffold_2:1875534-1875887	1053.25	1531.13	0.539744	0.00467473	0.032274	no	1.453714539
87521	transmembrane protein	scaffold_6:1633236-1634749	13.7585	7.41409	-0.891981	0.00468084	0.0322954	no	0.538873669
102503	hypothetical protein PLEOSDRAFT_1080682	scaffold_1:1819640-1821028	14.4191	8.61562	-0.742949	0.00469356	0.0323623	no	0.597516725
82173	N2N2-dimethylguanosine tRNA methyltransferase	scaffold_1:2120010-2122324	20.8185	13.5672	-0.617748	0.00471003	0.032455	no	0.651687397
117763	protein	scaffold_28:127896-130586	18.4984	27.0287	0.547092	0.00471331	0.0324566	no	1.461137552
70679	protein	scaffold_3:521932-523417	106.681	72.2492	-0.562245	0.00474249	0.0326156	no	0.677247468
39792	protein	scaffold_1:3819686-3820736	22.5496	13.302	-0.761462	0.00474004	0.0326156	no	0.589898236
75218	carboxypeptidase c	scaffold_1:415560-417577	25.7386	37.7938	0.554213	0.00475543	0.0326406	no	1.46836741
91668	tautomerase mif	scaffold_1:606785-607526	439.847	639.333	0.539567	0.00474984	0.0326406	no	1.453536198
115696	fad-binding domain-containing protein	scaffold_4:1013776-1015705	64.9321	44.4994	-0.545146	0.00475723	0.0326406	no	0.685322045
104589	arsenical pump-driving atpase	scaffold_4:159621-161064	155.823	106.161	-0.553661	0.00475832	0.0326406	no	0.681289086
56617	p-loop containing nucleoside triphosphate hydrolase protein	scaffold_5:349652-352209	13.8558	20.7898	0.585393	0.00479728	0.0328869	no	1.500447666
128406	hypothetical protein AGABI2DRAFT_142827	scaffold_9:988110-988974	13.541	22.5599	0.736424	0.00486492	0.0333292	no	1.66604111
88423	pantoate-beta-alanine ligase	scaffold_8:1319321-1320473	31.3542	46.6802	0.574154	0.00492961	0.0337508	no	1.488804169
128182	N-acetylglucosaminyl phosphatidyl inositol deacetylase	scaffold_9:276997-278025	60.9318	41.178	-0.565322	0.00499062	0.0341249	no	0.675804565
82590	protein	scaffold_1:3226532-3228639	379.828	251.26	-0.596166	0.00498962	0.0341249	no	0.661509601
88693	pkinase-domain-containing protein	scaffold_9:738780-742039	24.9042	17.1329	-0.539621	0.00501052	0.0342172	no	0.687951612
93943	thioredoxin-domain-containing protein	scaffold_2:2539090-2541169	99.0382	66.941	-0.565096	0.00501901	0.0342534	no	0.675910438
90404	hypothetical protein PLEOSDRAFT_154749	scaffold_19:397497-399269	279.114	181.503	-0.62086	0.0050577	0.0344955	no	0.650283174
88097	duf1640-domain-containing protein	scaffold_8:253904-254876	34.7682	51.9586	0.579594	0.00507736	0.0346075	no	1.494428631
87413	duf221-domain-containing protein	scaffold_6:1335836-1340771	19.3198	13.2986	-0.538809	0.00508966	0.0346693	no	0.688338925
88298	alpha beta-hydrolase	scaffold_8:950183-951316	129.295	187.096	0.533108	0.00511653	0.034808	no	1.447043207
60543	cation efflux protein	scaffold_8:258867-261963	37.7381	25.9548	-0.540022	0.00511486	0.034808	no	0.687760421
89266	alcohol oxidase-like protein	scaffold_11:623987-626576	6.36824	10.4076	0.70867	0.00516192	0.0350722	no	1.634296788
73371	carbohydrate esterase family 4 protein	scaffold_8:1011135-1013204	117.994	175.512	0.572855	0.00515955	0.0350722	no	1.487464255
89828	ectomycorrhiza-regulated small secreted protein	scaffold_15:278672-279236	177.324	120.31	-0.559629	0.0051725	0.0351218	no	0.678476617
114678	thioredoxin protein	scaffold_2:703854-704832	36.3483	55.0043	0.597657	0.00518225	0.0351657	no	1.513256974
85343	fad nad -binding domain-containing protein	scaffold_4:478120-480214	49.0213	33.7992	-0.536421	0.00520157	0.0352572	no	0.689479231
79496	hypothetical protein PLEOSDRAFT_1114219	scaffold_7:1502572-1503466	43.1121	26.5494	-0.69941	0.00520231	0.0352572	no	0.615824001
50268	hexose transporter	scaffold_3:347986-350074	12.2313	18.899	0.627735	0.00521432	0.0353162	no	1.545137256
86146	hypothetical protein PLEOSDRAFT_1102228	scaffold_4:2474711-2475538	16.3761	26.9891	0.720781	0.00521958	0.0353295	no	1.648073975
85934	hypothetical protein PLEOSDRAFT_175753	scaffold_4:1893398-1894392	318.264	485.622	0.609611	0.00523005	0.035378	no	1.525847733
101023	aryl-alcohol oxidase	scaffold_21:65574-67929	1.07811	2.38961	1.14827	0.00524132	0.0354319	no	2.21647947
61450	myo-inositol oxygenase	scaffold_9:956080-957395	68.7968	46.9524	-0.551142	0.0052604	0.0355384	no	0.682479681
88680	hypothetical protein PLEOSDRAFT_1088111, partial	scaffold_9:679682-682043	37.4965	25.8681	-0.535583	0.00533955	0.0360504	no	0.689879837
97645	f-box domain-containing protein	scaffold_6:1186687-1188286	74.1524	107.349	0.533742	0.00534594	0.0360708	no	1.447679258
77288	related to integral peroxisomal membrane protein	scaffold_3:1518423-1520379	46.1979	66.798	0.531978	0.00536808	0.0361974	no	1.445910245
114464	heme-thiolate peroxidase	scaffold_1:3116891-3118095	199.085	133.941	-0.571784	0.00537382	0.0362133	no	0.672784326
88504	prim-pol domain-containing protein	scaffold_9:107833-109486	20.621	13.2833	-0.634504	0.00538985	0.0362984	no	0.64416224
114785	glutamine synthetase	scaffold_2:1283928-1285305	405.082	628.059	0.632687	0.00540164	0.036355	no	1.550449998
77045	cytochrome c peroxidase	scaffold_3:583620-585384	166.584	248.949	0.579598	0.00541294	0.0364081	no	1.494432774
114803	mfs general substrate transporter	scaffold_2:1399112-1402004	59.0297	40.3494	-0.548893	0.00544176	0.036579	no	0.68354442
117544	methyltransferase type 11	scaffold_18:255282-256166	35.1809	52.3772	0.574146	0.00546394	0.036705	no	1.488795913
47438	cyclin-dependent protein kinase inhibitor	scaffold_2:2090027-2091395	18.0196	27.5092	0.610345	0.00549299	0.0368771	no	1.526624236
87400	s-adenosyl-l-methionine-dependent methyltransferase	scaffold_6:1298460-1302602	14.1069	9.61124	-0.553605	0.00550728	0.0369499	no	0.681315531
66155	tat pathway signal sequence	scaffold_22:242847-243531	8.69327	16.9473	0.963081	0.0055165	0.0369885	no	1.949468711
69238	serine arginine-rich splicing factor 6 isoform x2	scaffold_1:2018410-2019997	197.428	134.385	-0.55495	0.00556439	0.0372863	no	0.680680648
115595	cytochrome p450	scaffold_4:457561-459727	11.8829	18.1844	0.613817	0.00558073	0.0373724	no	1.530302645
91330	hypothetical protein PLEOSDRAFT_1100810	scaffold_197:53-1953	47.6318	29.969	-0.668453	0.00559988	0.0374772	no	0.629180996
87803	hypothetical protein PLEOSDRAFT_1108305	scaffold_7:884121-886085	22.1486	34.6888	0.647255	0.00563967	0.0377199	no	1.566185395
86396	hypothetical protein PLEOSDRAFT_1107251	scaffold_5:590143-590593	4.42765	12.8422	1.53629	0.00566041	0.037835	no	2.90047664
114902	ubiquinol-cytochrome c reductase uqcrx qcr9-like protein	scaffold_2:1934575-1935047	897.158	1302.52	0.537869	0.00567588	0.0378926	no	1.451826445
94607	potential fungal zinc cluster transcription factor	scaffold_3:1230853-1232012	73.0185	49.9034	-0.549124	0.0056761	0.0378926	no	0.683434982
82776	protein	scaffold_1:3930175-3934920	26.8662	18.5606	-0.533551	0.00572429	0.0381905	no	0.6908522
84442	hypothetical protein PLEOSDRAFT_1104356	scaffold_3:1083587-1084964	12.4813	19.7666	0.663294	0.00574395	0.0382977	no	1.583694432
63231	alpha beta-hydrolase	scaffold_12:322311-323595	45.7533	67.4036	0.558949	0.00575548	0.0383507	no	1.473195607
114336	letm1-domain-containing protein	scaffold_1:2341696-2344174	43.2131	62.3967	0.530003	0.00576623	0.0383985	no	1.443932198
132981	3-hydroxyisobutyrate dehydrogenase	scaffold_3:808430-809708	16.2641	25.5431	0.651243	0.00586401	0.0390254	no	1.570520745
125851	hypothetical protein PLEOSDRAFT_170572	scaffold_5:647522-649254	1.45814	3.15179	1.11204	0.00587677	0.0390617	no	2.161510733
85439	hypothetical	scaffold_4:734877-735049	133.227	42.1486	-1.66033	0.00587505	0.0390617	no	0.316366775
77525	hypothetical protein PLEOSDRAFT_1041261	scaffold_3:2564325-2566013	6.88196	3.75841	-0.872698	0.00588339	0.0390815	no	0.546124581
59656	cmp dcmp deaminase family	scaffold_8:646012-647075	10.6647	17.8303	0.741479	0.00589244	0.0391173	no	1.671888922
116083	hypothetical protein PLEOSDRAFT_1058431	scaffold_5:847224-850126	218.007	140.98	-0.628883	0.00591844	0.0392656	no	0.646676908
84302	pali-domain-containing protein	scaffold_3:699454-700383	192.298	132.298	-0.539552	0.00592248	0.0392681	no	0.687984516
83637	acyl- dehydrogenase nm domain-like protein	scaffold_2:1914422-1916475	31.9342	46.2536	0.534465	0.00593352	0.0393169	no	1.448404938
87698	domain protein	scaffold_7:455399-457291	2.64892	4.89708	0.886517	0.00594126	0.0393439	no	1.848707524
108165	protein	scaffold_20:19413-20741	125.294	183.889	0.553515	0.00594904	0.0393711	no	1.467657161
88458	mfs transporter	scaffold_8:1433041-1435360	16.0856	24.1567	0.586653	0.00595437	0.0393819	no	1.501758677
114968	glucose-6-phosphate 1-dehydrogenase	scaffold_2:2306811-2309437	109.514	164.582	0.587692	0.00596525	0.0394296	no	1.502840603
54737	glycosyltransferase family 8 protein	scaffold_4:2436534-2437637	149.741	103.305	-0.535555	0.00599608	0.0396089	no	0.689893226
52226	had hydrolase	scaffold_3:1908543-1909900	13.9654	22.9532	0.716831	0.00600348	0.0396334	no	1.643567833
84996	glycoside hydrolase family 12 protein	scaffold_3:2602706-2603905	15.4625	8.56731	-0.851855	0.00602084	0.0397234	no	0.554071859
84981	mitochondrial cytochrome	scaffold_3:2553441-2555800	21.7779	31.9579	0.553306	0.00606621	0.0399907	no	1.467444561
48021	ubiquitin-conjugating enzyme h	scaffold_2:2315447-2316135	170.207	116.629	-0.545361	0.00606882	0.0399907	no	0.685219921
117715	carbohydrate-binding module family 19 protein	scaffold_26:15734-16397	152.893	105.339	-0.537485	0.0061091	0.0402314	no	0.688970922
111551	pci-domain-containing protein	scaffold_1:2561424-2563118	78.614	54.4048	-0.531054	0.00612012	0.0402792	no	0.692048954
116582	sure-like protein	scaffold_7:787511-788981	21.5112	13.6494	-0.656246	0.0061397	0.0403833	no	0.634527238
88963	hypothetical protein PLEOSDRAFT_162785	scaffold_10:516400-516958	1.53734	6.21571	2.01549	0.00616687	0.0405371	no	4.043178787
46582	camp-independent regulatory protein pac2	scaffold_1:1933723-1934680	11.8189	6.31455	-0.904344	0.00625153	0.0410684	no	0.534275586
95485	hypothetical protein GLOTRDRAFT_132411	scaffold_4:449758-450186	81.9232	125.344	0.613544	0.00625837	0.0410802	no	1.530013094
114956	heat shock protein hsp90	scaffold_2:2203552-2208982	346.379	217.137	-0.673745	0.006261	0.0410802	no	0.626877303
109514	srf-like partial	scaffold_1:4299318-4301120	41.0489	26.5487	-0.628704	0.00628316	0.0412003	no	0.646757149
84578	serum paraoxonase arylesterase	scaffold_3:1405419-1406920	16.5302	25.3037	0.614247	0.00630548	0.041296	no	1.530758825
51475	phospholipase b	scaffold_3:1444653-1447154	42.8199	29.7401	-0.525871	0.00630458	0.041296	no	0.694539668
117603	thioredoxin	scaffold_20:12770-13360	1764.68	2728.34	0.62862	0.00630963	0.041298	no	1.546085389
100539	protein	scaffold_17:204232-205251	6.90707	12.1822	0.818624	0.00632311	0.0413609	no	1.763723003
116049	hypothetical protein PLEOSDRAFT_1113730	scaffold_5:428537-429453	34.5849	51.2687	0.567935	0.00635959	0.0415597	no	1.482400219
117406	thioredoxin-like protein	scaffold_15:426449-429085	342.828	218.924	-0.647058	0.00636514	0.0415597	no	0.638581206
67527	hypothetical protein PLEOSDRAFT_1100892	scaffold_55:12959-13523	57.2177	36.5351	-0.647179	0.00636478	0.0415597	no	0.63852765
115359	phosphoenolpyruvate carboxykinase	scaffold_3:1745011-1747262	500.476	815.139	0.703746	0.00639956	0.041759	no	1.628728348
87639	Dyp-type peroxidase	scaffold_7:191406-193574	2.08266	4.02663	0.951146	0.00640569	0.0417735	no	1.933407844
60032	protein-tyrosine phosphatase	scaffold_8:1368201-1368753	6.73436	13.6483	1.01911	0.00646753	0.0420659	no	2.02666832
85662	kinase-like protein	scaffold_4:1242655-1244907	48.9484	70.5508	0.5274	0.00647016	0.0420659	no	1.441329315
111900	nuclear pore complex protein	scaffold_2:1840498-1843462	24.7978	17.1757	-0.529843	0.00646841	0.0420659	no	0.692630105
81649	protein	scaffold_1:584886-587679	74.3835	50.9205	-0.546735	0.00646288	0.0420659	no	0.684567639
122258	ptcb-brct domain protein	scaffold_2:204389-205238	36.6431	23.5343	-0.638777	0.00645789	0.0420659	no	0.642257172
50104	arm repeat-containing protein	scaffold_3:1732973-1736136	23.0204	15.9533	-0.529059	0.00649796	0.042221	no	0.693006601
100615	hypothetical protein PLEOSDRAFT_171900	scaffold_17:473636-474215	3.09743	8.46553	1.45053	0.00652798	0.042351	no	2.733084377
53337	fad nad -binding domain-containing protein	scaffold_4:2094790-2096135	26.7705	39.4854	0.560674	0.00652983	0.042351	no	1.474958129
114560	hypothetical protein PLEOSDRAFT_1110208	scaffold_1:4081683-4082515	388.907	264.885	-0.554058	0.00652398	0.042351	no	0.681101635
102839	hypothetical protein PLEOSDRAFT_175315	scaffold_1:3301562-3302960	10.0496	5.75546	-0.804141	0.00654602	0.0424303	no	0.572702974
88781	amidohydrolase	scaffold_9:1103144-1104780	6.03353	10.2502	0.76458	0.00655604	0.0424438	no	1.698875347
75659	glycoside hydrolase family 5 protein	scaffold_1:2219411-2221784	352.436	228.095	-0.627731	0.00655213	0.0424438	no	0.647193489
89213	rna recognition motif domain containing protein	scaffold_11:417445-420443	22.3073	15.4295	-0.531829	0.00659287	0.0425793	no	0.691677293
115158	root hair defective 3 gtp-binding protein	scaffold_3:502841-506033	55.0195	37.8222	-0.540711	0.00658988	0.0425793	no	0.68743204
122281	hypothetical protein PLEOSDRAFT_1083343	scaffold_2:288172-289252	9.25448	4.8049	-0.945644	0.00658954	0.0425793	no	0.519197737
126757	protein	scaffold_6:848956-850480	3.72096	1.51329	-1.29799	0.00658492	0.0425793	no	0.406692418
91336	hypothetical protein PLEOSDRAFT_1100830	scaffold_217:2815-4552	14.6673	9.07527	-0.692587	0.00665232	0.0429373	no	0.618743342
87471	phosphoribosylglycinamide formyltransferase	scaffold_6:1494116-1494863	74.7388	108.482	0.537531	0.00667074	0.0430044	no	1.451486345
117412	hypothetical protein PLEOSDRAFT_1089958	scaffold_16:24038-25298	42.5317	60.9994	0.520258	0.00666887	0.0430044	no	1.434211708
114021	rhamnolipids biosynthesis 3-oxoacyl-reductase	scaffold_1:183960-185398	49.772	71.8437	0.529528	0.00673657	0.0433765	no	1.443456869
87541	ap-domain-containing protein	scaffold_6:1881389-1883093	76.3086	53.0161	-0.525413	0.00673511	0.0433765	no	0.694760193
134244	67 kda myosin-cross-reactive antigen family protein	scaffold_10:320628-322536	61.4759	92.0564	0.582497	0.00674856	0.0434276	no	1.497438757
129514	polynucleotide kinase	scaffold_14:291992-293273	75.3225	52.0398	-0.533466	0.00679272	0.0436855	no	0.690892904
123736	thp2 domain protein	scaffold_3:970527-972114	45.2669	31.3816	-0.528537	0.0068324	0.0439144	no	0.693257392
73469	tripartite motif-containing protein 38	scaffold_8:1442977-1444430	9.81244	15.9144	0.697647	0.00684207	0.0439501	no	1.621857425
112985	2-nitropropane dioxygenase	scaffold_6:863409-864990	89.8191	128.579	0.517557	0.00689456	0.0442607	no	1.431529102
99231	proteophosphoglycan ppg4	scaffold_10:217205-217909	9.81656	4.30342	-1.18973	0.00690094	0.0442752	no	0.438384897
28175	protein	scaffold_4:2316386-2317378	3.986	1.42311	-1.48589	0.00691779	0.0443567	no	0.357028216
117639	plp-dependent transferase	scaffold_21:75370-77199	77.4814	111.251	0.52189	0.00692545	0.0443793	no	1.435835029
84356	duf1793-domain-containing protein	scaffold_3:845582-849633	22.3687	15.615	-0.518551	0.00693854	0.0444366	no	0.698072605
86715	metallo-hydrolase oxidoreductase	scaffold_5:1509421-1510707	30.5415	44.9875	0.55875	0.0069583	0.0445275	no	1.472992414
70792	secreted protein	scaffold_3:981235-982474	326.343	220.814	-0.563557	0.00697769	0.0445275	no	0.676631853
44619	replication protein a subunit rpa32	scaffold_1:1669748-1670654	52.447	34.4603	-0.605924	0.00697681	0.0445275	no	0.657050426
127174	hypothetical protein PLEOSDRAFT_1108098	scaffold_7:167675-169401	31.4807	20.4481	-0.6225	0.00696719	0.0445275	no	0.649544377
90917	protein	scaffold_28:102224-104865	11.4855	7.44344	-0.625772	0.00697259	0.0445275	no	0.648072894
81539	hypothetical protein PLEOSDRAFT_163980	scaffold_1:243184-244147	3.24756	1.17777	-1.4633	0.00697413	0.0445275	no	0.362662631
115000	translocation protein sec63	scaffold_2:2516228-2518937	281.722	183.779	-0.616304	0.0070433	0.0449194	no	0.65234
66568	mitochondrial ribosomal protein l16	scaffold_26:186744-187534	75.8629	109.526	0.529813	0.00707402	0.0450884	no	1.443742048
81581	mfs general substrate transporter	scaffold_1:389969-391725	26.4884	38.4753	0.538573	0.00708104	0.0450902	no	1.452535074
128745	alpha beta-hydrolase	scaffold_10:856267-857918	37.6295	25.2229	-0.577131	0.00708271	0.0450902	no	0.670295429
130740	gcn5-related n-acetyltransferase	scaffold_25:225913-226820	11.6244	20.4149	0.812471	0.00717783	0.0456685	no	1.756216858
127468	hypothetical protein PLEOSDRAFT_1108387	scaffold_7:1140011-1140835	4.33452	8.92516	1.042	0.00718876	0.045711	no	2.059080167
90242	nicotinamide n-methyltransferase	scaffold_18:270381-271497	20.307	31.8529	0.649452	0.0071997	0.0457228	no	1.568572269
65620	carbohydrate-binding module family 13 protein	scaffold_20:94946-95514	94.8004	143.728	0.60038	0.00720877	0.0457228	no	1.516115853
90367	c2h2 conidiation transcription factor	scaffold_19:199458-201102	39.6237	27.5559	-0.524003	0.00721038	0.0457228	no	0.69543954
47072	mediator of rna polymerase ii transcription subunit 17	scaffold_2:1202312-1204382	28.4788	19.6672	-0.534098	0.0072095	0.0457228	no	0.690590312
122722	rho guanine nucleotide exchange factor gef2	scaffold_2:1452132-1456579	8.77487	5.91253	-0.569602	0.00721198	0.0457228	no	0.673802646
96465	inositol monophosphatase	scaffold_4:2945937-2947296	85.8321	59.9457	-0.517861	0.0072309	0.0457867	no	0.698406553
117850	xanthine uracil permease	scaffold_75:2312-5093	51.3813	35.8523	-0.519178	0.00723015	0.0457867	no	0.697769286
126331	calcium-dependent phosphotriesterase	scaffold_5:1950662-1952014	90.5548	63.0759	-0.521703	0.00723488	0.0457867	no	0.69654912
132621	hypothetical protein PLEOSDRAFT_1061463	scaffold_2:748030-748474	100.356	63.6091	-0.657817	0.0072417	0.0458028	no	0.633836656
33486	ste-domain-containing protein	scaffold_7:529547-529868	47.2916	81.6894	0.788563	0.00731374	0.0462311	no	1.727353071
129516	hypothetical protein PLEOSDRAFT_1109070	scaffold_14:301616-302139	14.6237	27.9773	0.935943	0.00734717	0.046415	no	1.913140728
85500	hypothetical	scaffold_4:861718-863423	93.4066	136.318	0.545381	0.00736227	0.046483	no	1.459405706
98021	kinase-like protein	scaffold_7:569763-573383	5.60217	3.38337	-0.727526	0.00739622	0.0466698	no	0.603938688
90554	rcc1 blip-ii	scaffold_21:106555-109083	31.6948	45.2425	0.513434	0.00744418	0.0468896	no	1.427443853
90832	glucose sorbosone dehydrogenase	scaffold_26:109373-111061	37.1852	25.7449	-0.530444	0.00743862	0.0468896	no	0.692341628
70683	protein	scaffold_3:536172-538504	4.33252	2.41368	-0.84397	0.00744026	0.0468896	no	0.55710841
88954	glycoside hydrolase family 71 protein	scaffold_10:461200-463097	8.97468	5.36672	-0.74182	0.00749006	0.0471509	no	0.597984502
63496	hydrophobin	scaffold_13:473200-473644	24.5713	47.3689	0.946966	0.00751063	0.0472056	no	1.927814182
117654	hypothetical protein PLEOSDRAFT_1089722	scaffold_21:319399-320191	9.86901	17.5045	0.82675	0.00751535	0.0472056	no	1.773685227
87717	Sulphatase	scaffold_7:551104-555117	16.087	10.9905	-0.549637	0.00751766	0.0472056	no	0.683192006
57156	actin-like protein arp6	scaffold_6:1211107-1212998	16.3683	10.3903	-0.655666	0.0075097	0.0472056	no	0.634782385
125892	hypothetical protein PLEOSDRAFT_1107313	scaffold_5:780975-782738	19.9527	12.1266	-0.718412	0.0075208	0.0472056	no	0.607766053
87396	f-box domain protein	scaffold_6:1287891-1289913	4.69081	2.54112	-0.884374	0.00753351	0.0472577	no	0.541722531
55862	ras protein	scaffold_5:1281819-1282878	60.596	39.2714	-0.625741	0.00754307	0.0472899	no	0.64808682
117062	auxin efflux carrier	scaffold_10:652547-656387	7.1012	10.9776	0.628421	0.00756557	0.0473866	no	1.545872142
82505	alpha beta hydrolase	scaffold_1:3047413-3048951	20.6436	31.422	0.606081	0.00756734	0.0473866	no	1.522118838
89417	cytoplasm protein	scaffold_12:393738-396197	58.1063	40.4041	-0.524193	0.00760077	0.0475681	no	0.695347958
90626	aldehyde dehydrogenase	scaffold_22:64522-66453	21.701	14.5452	-0.577215	0.00761418	0.0476242	no	0.670256402
117101	protein	scaffold_10:1069436-1070671	62.0178	88.2203	0.508428	0.00764983	0.0478193	no	1.422499357
103805	hypothetical protein PLEOSDRAFT_1082637	scaffold_2:3285652-3286087	31.2455	51.9533	0.733568	0.00765614	0.0478214	no	1.66274623
87776	pali-domain-containing protein	scaffold_7:766957-768117	118.972	83.4488	-0.511664	0.00765911	0.0478214	no	0.701412964
98427	clathrin heavy chain	scaffold_8:306354-312569	61.4308	41.2754	-0.573678	0.0076913	0.0479944	no	0.67190166
102754	hypothetical protein PLEOSDRAFT_164700	scaffold_1:2939628-2940914	3.88179	8.09031	1.05947	0.00771344	0.0481046	no	2.084165725
111573	hypothetical protein PLEOSDRAFT_1087665	scaffold_1:2761153-2762258	66.4146	95.892	0.529912	0.00775451	0.0483326	no	1.443841123
89188	transmembrane protein	scaffold_11:318278-320143	6.1242	10.6964	0.80453	0.007781	0.0484694	no	1.746576701
85703	ras gef	scaffold_4:1327415-1330737	35.4503	24.8316	-0.513623	0.0077942	0.0484952	no	0.700461179
114405	glycosyltransferase family 39 protein	scaffold_1:2717292-2720941	152.128	101.887	-0.578324	0.007792	0.0484952	no	0.669741374
115817	26s proteasome regulatory complex non-atpase subcomplex rpn2 psmd1 subunit	scaffold_4:1630282-1633940	52.4434	36.1211	-0.537919	0.00784608	0.0487897	no	0.688763693
56800	p-loop containing nucleoside triphosphate hydrolase protein	scaffold_5:2072987-2075285	24.5828	16.9919	-0.532805	0.00785877	0.0488402	no	0.691209523
88269	terpenoid synthase	scaffold_8:872573-873623	1.43706	3.61635	1.33141	0.00787825	0.0489329	no	2.516485003
114491	glycoside hydrolase family 5 protein	scaffold_1:3237707-3240688	16.1886	11.062	-0.549364	0.00788399	0.0489401	no	0.683321298
124354	ubiquitin-like protein 5	scaffold_3:2622740-2623138	749.969	1081.13	0.527638	0.00793006	0.0491976	no	1.441567109
93552	adenine phosphoribosyltransferase	scaffold_2:1580865-1581574	71.6951	104.842	0.548278	0.00794308	0.0492499	no	1.462339207
73137	endoplasmic reticulum protein	scaffold_7:1263332-1264332	173.624	121.64	-0.513346	0.00795714	0.0493085	no	0.700595681
86458	alcohol oxidase-like protein	scaffold_5:834564-837429	87.9254	128.574	0.54825	0.00798417	0.0494259	no	1.462310826
117241	mrg-domain-containing protein	scaffold_12:559514-562645	35.3764	24.6241	-0.522715	0.00798532	0.0494259	no	0.696060687
52096	duf1771-domain-containing protein	scaffold_3:1399385-1400198	52.1845	33.5113	-0.638973	0.00800337	0.049509	no	0.642169923
120701	hypothetical protein PLEOSDRAFT_1095634, partial	scaffold_1:67894-68609	2.36721	6.25199	1.40113	0.00808168	0.0499357	no	2.641083657
57360	protein	scaffold_6:706148-707677	153.25	224.521	0.55096	0.00807852	0.0499357	no	1.465060254
82187	copii vesicle coat protein	scaffold_1:2166521-2171527	35.9132	24.7927	-0.534601	0.00809891	0.0499845	no	0.690349577
114934	calcium proton exchanger	scaffold_2:2110226-2112577	23.6297	16.2163	-0.543151	0.00809712	0.0499845	no	0.686270383
129147	hypothetical protein PLEOSDRAFT_1109959	scaffold_12:257363-258668	39.1527	26.6729	-0.55374	0.00815439	0.0502979	no	0.68125178
114324	sister chromatid separation protein	scaffold_1:2296522-2299416	39.5511	27.8278	-0.50719	0.00821051	0.050615	no	0.70359152
95578	rrna (adenine- )- partial	scaffold_4:677991-678863	53.8056	79.6739	0.566352	0.00824871	0.0508212	no	1.480774545
51915	protein	scaffold_3:2134397-2135830	17.5918	11.055	-0.670204	0.00832937	0.0512886	no	0.628417821
122089	clavaminate synthase-like protein	scaffold_1:4135096-4136791	3.19778	1.35674	-1.23692	0.00833654	0.0513033	no	0.424277477
116815	f-box domain-containing protein	scaffold_8:1252613-1254460	64.1451	91.1102	0.506272	0.00834174	0.0513058	no	1.420375125
66591	siderophore biosynthesis acetylase	scaffold_26:187869-189336	1.20018	2.80083	1.2226	0.00836431	0.0513266	no	2.333669083
86814	mov34-domain-containing protein	scaffold_5:1810652-1811902	89.2128	62.8683	-0.504917	0.00835631	0.0513266	no	0.704700919
115554	microfibrillar-associated protein 1	scaffold_4:95310-97052	32.5683	22.6786	-0.522138	0.00835672	0.0513266	no	0.696339129
115832	atp-dependent metallopeptidase hfl	scaffold_4:1686110-1688732	57.8017	83.539	0.531338	0.00836164	0.0513266	no	1.445268961
95656	branched-chain amino acid aminotransferase ii	scaffold_4:863644-865496	52.8771	74.9244	0.502792	0.00837869	0.0513854	no	1.416953093
85034	wd40 repeat-like protein	scaffold_3:2683109-2686588	8.03579	5.22611	-0.620702	0.00838378	0.0513872	no	0.650354395
116607	transmembrane protein	scaffold_7:986556-989755	1023.61	625.295	-0.711062	0.0084117	0.0515	no	0.610870298
127176	bzip transcription factor domain protein	scaffold_7:171013-172808	21.237	14.4501	-0.555499	0.00841179	0.0515	no	0.680421673
114953	nucleolar protein	scaffold_2:2189865-2193094	7.01853	10.4243	0.570706	0.00841859	0.0515121	no	1.485250218
108633	polysaccharide lyase family 1 protein	scaffold_31:54722-56064	12.3891	19.9208	0.685203	0.00842587	0.0515273	no	1.607928215
61877	glycoside hydrolase family 95 protein	scaffold_10:163074-166718	15.0896	21.5984	0.517373	0.00844946	0.051642	no	1.431346538
97266	related to adiponectin receptor 1	scaffold_5:2499393-2500702	91.6781	131.936	0.525191	0.00845493	0.051646	no	1.439124095
46026	cyclic phosphodiesterase	scaffold_1:1990781-1991321	41.2317	63.0441	0.612608	0.00847417	0.051734	no	1.529020766
78052	phosphatidylinositol n-acetylglucosaminyltransferase	scaffold_4:1339054-1340470	56.1973	39.3085	-0.51566	0.00849856	0.0518533	no	0.699472867
81778	hypothetical protein PLEOSDRAFT_1080856	scaffold_1:1024933-1030016	12.7695	8.97213	-0.509182	0.00851036	0.0518957	no	0.702620707
117644	hypothetical protein PLEOSDRAFT_1056930	scaffold_21:157547-158801	4159.42	2446.24	-0.765819	0.00853101	0.0519625	no	0.588119406
117771	hypothetical protein PLEOSDRAFT_1111869	scaffold_29:29500-31447	45.2002	65.3288	0.531391	0.00853099	0.0519625	no	1.445322057
98650	p-loop containing nucleoside triphosphate hydrolase protein	scaffold_8:1003840-1004886	21.0053	32.5903	0.633689	0.00854013	0.0519885	no	1.551527212
84752	protein	scaffold_3:1871983-1873060	10.0242	17.1659	0.776049	0.00856817	0.0520627	no	1.71243473
98682	kinase-like protein	scaffold_8:1102084-1103463	3.98432	7.39406	0.892032	0.00857324	0.0520627	no	1.855788115
117284	lanosterol synthase	scaffold_13:299654-302614	23.1952	16.2931	-0.509572	0.00856537	0.0520627	no	0.702430795
117777	rna-binding domain-containing protein	scaffold_29:74268-76084	118.195	83.226	-0.506057	0.00856911	0.0520627	no	0.704144293
132775	cyclin protein	scaffold_2:1994192-1996492	145.62	218.161	0.583187	0.00857663	0.0520627	no	1.49815511
46284	arm repeat-containing protein	scaffold_1:2164308-2165735	11.9542	18.7067	0.646037	0.00863826	0.0524071	no	1.564863696
92413	hypothetical	scaffold_1:2612092-2612770	33.8959	22.0905	-0.617686	0.00864874	0.052441	no	0.651715404
44388	translocation protein	scaffold_1:683755-684685	272.123	187.489	-0.537451	0.008695	0.0526313	no	0.688987159
62100	fad nad -binding domain-containing protein	scaffold_10:862572-864147	17.5932	25.7838	0.551451	0.00869567	0.0526313	no	1.46555895
107269	hypothetical protein PLEOSDRAFT_1090888	scaffold_11:236496-238601	98.2246	69.2057	-0.505194	0.00869976	0.0526313	no	0.704565628
114158	fas1 domain-containing protein	scaffold_1:1377101-1379047	148.053	100.741	-0.555462	0.00870472	0.0526313	no	0.680439124
130185	ChaC-like protein	scaffold_19:83569-84869	43.6144	65.1059	0.577981	0.00870382	0.0526313	no	1.492758724
90596	glycolipid transfer protein	scaffold_21:279717-281029	32.6898	19.0894	-0.776069	0.00875069	0.0528794	no	0.583955768
127996	glycoside hydrolase family 18 protein	scaffold_8:1169641-1171195	7.10198	12.0803	0.766368	0.00875703	0.0528879	no	1.700982148
124532	signal recognition particle subunit srp72	scaffold_3:3184987-3186103	53.1063	75.702	0.511449	0.00876749	0.0529212	no	1.425481188
83908	adhesion defective protein	scaffold_2:2653394-2656549	26.1772	18.4433	-0.505216	0.00884045	0.0533315	no	0.704554884
102642	pkinase-domain-containing protein	scaffold_1:2416782-2419291	31.396	44.4694	0.502233	0.00891754	0.0537664	no	1.416404174
88628	duf1000-domain-containing protein	scaffold_9:472653-473502	22.7398	35.5821	0.645935	0.00892713	0.0537939	no	1.564753063
87050	conserved eukaryotic protein	scaffold_6:58396-59945	37.996	26.2939	-0.531118	0.00897593	0.0540271	no	0.692018255
114603	coatomer beta subunit	scaffold_2:125587-128599	96.6017	65.9562	-0.55054	0.00897111	0.0540271	no	0.682764522
93279	afg1-like atpase	scaffold_2:904543-905895	34.3126	49.7385	0.535625	0.00899174	0.0540919	no	1.449569997
61930	protein	scaffold_10:528681-529793	37.2355	25.0514	-0.57179	0.00904441	0.0543782	no	0.672781528
116997	glycosyltransferase family 2 protein	scaffold_10:104708-110071	10.3336	7.00826	-0.560215	0.00906427	0.054467	no	0.678201086
77015	glycoside hydrolase family 47 protein	scaffold_3:500257-502583	15.1632	10.0832	-0.588631	0.00910166	0.0546304	no	0.664973614
126020	protein	scaffold_5:1120969-1121689	17.2095	9.77004	-0.816769	0.00909789	0.0546304	no	0.567711944
93170	phosphoadenylyl-sulfate reductase	scaffold_2:603704-604623	48.9915	70.7134	0.529453	0.00914061	0.0548334	no	1.443381831
48784	ribonuclease iii	scaffold_2:601354-602932	42.5133	60.9985	0.520858	0.00914854	0.0548503	no	1.434808304
59470	pentatricopeptide repeat-containing protein at5g46680-like	scaffold_7:1228034-1230434	21.0626	14.7348	-0.515461	0.009161	0.0548942	no	0.699569356
122189	dna ligase	scaffold_2:19687-22401	14.2451	9.44757	-0.592451	0.00919949	0.055094	no	0.663215211
97030	cral trio domain-containing protein	scaffold_5:1779323-1780266	41.6017	27.4171	-0.601568	0.00920957	0.0551236	no	0.659037288
56200	gtr1 g protein gtr2	scaffold_5:707969-708953	20.9316	12.5276	-0.740578	0.00926027	0.0553455	no	0.598499522
101341	l-ornithine 5-monooxygenase	scaffold_26:154665-156542	9.92962	15.1625	0.610701	0.0092747	0.0553455	no	1.527000993
107313	cystathionine beta-synthase (beta-thionase)	scaffold_11:445357-446404	106.592	156.081	0.550192	0.00925414	0.0553455	no	1.464280556
115303	bleomycin hydrolase	scaffold_3:1402977-1405041	112.485	163.082	0.535864	0.00927767	0.0553455	no	1.449810156
117796	mfs general substrate transporter	scaffold_33:3129-5275	10.6427	15.9995	0.588165	0.00927331	0.0553455	no	1.503333403
124893	hypothetical protein PLEOSDRAFT_166061	scaffold_4:905161-905519	13.2214	31.0673	1.23252	0.00927383	0.0553455	no	2.349770733
114869	vacuolar amino acid permease	scaffold_2:1788949-1791792	48.0919	67.988	0.499486	0.00930731	0.0554915	no	1.413709799
52753	endoplasmic reticulum protein	scaffold_4:803820-804918	271.622	189.813	-0.517021	0.00940676	0.056022	no	0.698813314
87816	protein	scaffold_7:923045-924909	25.367	17.4335	-0.541092	0.00940271	0.056022	no	0.687250521
91540	glycosyltransferase family 8 protein	scaffold_1:217426-218394	8.54139	14.294	0.742871	0.00942207	0.0560618	no	1.673502841
130314	protein	scaffold_20:80691-82990	10.319	6.62755	-0.638762	0.00942392	0.0560618	no	0.642263849
50800	lysophospholipase	scaffold_3:2645285-2646507	23.4402	34.9547	0.576503	0.00943818	0.0561155	no	1.491230218
93672	s-adenosyl-l-methionine-dependent methyltransferase	scaffold_2:1873608-1874539	61.0626	87.6186	0.520947	0.00946301	0.0562315	no	1.43489682
97284	hypothetical protein PLEOSDRAFT_160090	scaffold_6:36354-37611	11.9054	7.17333	-0.730898	0.00947342	0.0562315	no	0.602528755
101350	hypothetical protein PLEOSDRAFT_171759	scaffold_26:194533-195420	16.6366	9.52684	-0.804294	0.00947344	0.0562315	no	0.572642241
117324	protein	scaffold_14:190670-192033	33.382	22.916	-0.542715	0.00951127	0.0564245	no	0.686477814
123506	proteophosphoglycan 5	scaffold_3:328041-328376	5149.95	7678.05	0.576182	0.00951649	0.0564245	no	1.490898456
92075	cysteine proteinase	scaffold_1:1794216-1798762	8.34439	5.59266	-0.577272	0.00954422	0.0565576	no	0.670229921
126375	p-loop containing nucleoside triphosphate hydrolase protein	scaffold_5:2075386-2077751	49.4467	34.8715	-0.503827	0.0095675	0.0566642	no	0.705233543
44848	nad -binding protein	scaffold_1:2709414-2713482	7.09024	16.7229	1.23792	0.00957326	0.056667	no	2.358582393
117673	hypothetical protein PLEOSDRAFT_1088245	scaffold_23:226094-226816	127.612	90.4866	-0.495989	0.00963013	0.0569721	no	0.709075424
88514	signal peptidase complex subunit 2 homolog	scaffold_9:158425-159524	206.799	144.468	-0.517482	0.00963867	0.0569911	no	0.69859005
85585	peroxisomal biogenesis factor 11	scaffold_4:1066811-1067955	60.2504	85.9714	0.512886	0.00965488	0.0570365	no	1.426901749
114303	oligosaccharyl transferase subunit ost3 ost6 family	scaffold_1:2171600-2172895	262.327	180.907	-0.536113	0.009657	0.0570365	no	0.689626443
42118	yippee zinc-binding protein moh1	scaffold_3:2243296-2243745	312.657	217.824	-0.521421	0.00969009	0.0571772	no	0.696685286
50288	hypothetical protein PLEOSDRAFT_1104485	scaffold_3:1394050-1395809	8.09735	4.88486	-0.729131	0.00969151	0.0571772	no	0.603267179
90834	laccase	scaffold_26:116098-118611	11.9892	17.9689	0.583763	0.0097058	0.05723	no	1.498753372
54326	26s proteasome non-atpase regulatory subunit 12	scaffold_4:1880649-1882430	80.9515	57.1123	-0.503256	0.00972643	0.0573201	no	0.70551272
83728	hypothetical protein PLEOSDRAFT_156751	scaffold_2:2153873-2155530	400.705	595.065	0.570509	0.00975526	0.0574584	no	1.485047421
51551	palp-domain-containing protein	scaffold_3:301721-303964	31.8088	22.2146	-0.517918	0.00981798	0.057796	no	0.69837896
82730	cytochrome p450	scaffold_1:3772954-3775127	18.0413	26.1493	0.535472	0.00986475	0.0580097	no	1.449416276
130222	glycosyltransferase family 25 protein	scaffold_19:190285-191428	1.76491	3.81248	1.11113	0.00986512	0.0580097	no	2.16014776
131993	wd40 repeat-like partial	scaffold_425:25-1880	24.0366	16.3471	-0.556194	0.00991554	0.0582742	no	0.680093967
92459	terpenoid synthase	scaffold_1:2740049-2741142	22.2391	33.1826	0.577329	0.00999014	0.0586804	no	1.492084251
115190	glucose-6-phosphate isomerase	scaffold_3:730772-732993	172.249	254.56	0.563512	0.0100425	0.0589407	no	1.477862451
123815	n-terminal nucleophile aminohydrolase	scaffold_3:1173835-1175710	10.5223	16.3958	0.639871	0.0100455	0.0589407	no	1.558189826
86995	protein	scaffold_5:2367917-2372105	15.8743	11.2607	-0.495395	0.0100639	0.0590163	no	0.709367432
116666	imp dehydrogenase	scaffold_7:1646642-1649748	398.542	618.083	0.633067	0.0100713	0.0590277	no	1.550858434
114848	hypothetical protein PLEOSDRAFT_1089047	scaffold_2:1706030-1706965	49.7337	33.8151	-0.556554	0.0101422	0.0594109	no	0.679924283
43687	argonaute-like protein	scaffold_1:3577309-3580606	56.4179	39.2887	-0.522036	0.0101799	0.0595628	no	0.696388363
58109	mfs general substrate transporter	scaffold_6:1174776-1177521	4.62375	7.40638	0.679705	0.0101834	0.0595628	no	1.601812186
92825	isoform a	scaffold_1:3916555-3921864	5.25816	7.67014	0.544695	0.0101849	0.0595628	no	1.458711926
83879	probable 26s proteasome regulatory subunit rpn10	scaffold_2:2544322-2545215	74.5157	52.2273	-0.512739	0.0102603	0.0599715	no	0.700890512
84814	mcm-domain-containing protein	scaffold_3:2037540-2040231	12.6173	8.45354	-0.577776	0.0102672	0.059979	no	0.66999582
86864	oxidoreductase	scaffold_5:1957173-1958625	2.85968	5.4193	0.922252	0.0103086	0.0601875	no	1.89507113
50689	hypothetical protein PLEOSDRAFT_1104330	scaffold_3:1024556-1026104	14.8716	9.56031	-0.637433	0.0103259	0.060256	no	0.642855771
122675	Heatshock protein DnaJ	scaffold_2:1325129-1326456	62.1808	43.7487	-0.50723	0.0103687	0.060473	no	0.703572013
87671	iswi chromatin-remodeling complex atpase isw2	scaffold_7:363691-367571	11.8749	8.15238	-0.54262	0.0104361	0.0608327	no	0.686523019
83851	mboat-domain-containing protein	scaffold_2:2459403-2461359	53.4461	38.0407	-0.490541	0.010449	0.0608746	no	0.711758144
113958	elongation factor 1-gamma	scaffold_48:13344-14086	60.444	86.8384	0.522735	0.0104888	0.0610734	no	1.436676258
89162	chromosome transmission fidelity protein 8 homolog	scaffold_11:250225-250804	45.9401	71.9602	0.647445	0.0105155	0.0611957	no	1.566391672
82573	transcription factor	scaffold_1:3185539-3187736	5.40484	8.88121	0.716505	0.0105821	0.0615498	no	1.643196484
121104	kinetochore protein nuf2	scaffold_1:1342410-1344181	17.4741	11.3981	-0.616418	0.0105986	0.0616122	no	0.652288455
65931	serine family	scaffold_21:39191-41346	9.2298	5.70278	-0.694634	0.0106448	0.061847	no	0.617866046
127212	fad nad -binding domain-containing protein	scaffold_7:320198-322315	50.8369	71.8222	0.498553	0.0106737	0.0619815	no	1.41279584
115381	fumarate reductase	scaffold_3:1877805-1880100	82.2504	117.616	0.515985	0.0107664	0.0624858	no	1.429970119
58319	50s ribosome-binding gtpase	scaffold_6:1223191-1224043	6.19165	2.92623	-1.08128	0.0107755	0.0625049	no	0.472609325
117613	alpha beta-hydrolase	scaffold_20:131891-133170	9.48634	15.1843	0.678656	0.0108477	0.0628559	no	1.600647913
87230	dnase i-like protein	scaffold_6:787378-789630	15.1287	10.1523	-0.575482	0.0109258	0.0632742	no	0.671062014
97048	protein	scaffold_5:1837501-1838978	62.6478	44.5837	-0.490746	0.010935	0.0632929	no	0.711657013
83764	coiled-coil domain-containing protein 58	scaffold_2:2250873-2251734	85.6158	120.808	0.496772	0.0109626	0.0634116	no	1.411052826
115568	hypothetical protein PLEOSDRAFT_1111254	scaffold_4:202688-203278	432.616	618.328	0.515286	0.0109673	0.0634116	no	1.429277452
88468	ser-thr-rich glycosyl-phosphatidyl-inositol-anchored membrane family protein	scaffold_8:1455708-1456251	112.42	75.6241	-0.571986	0.0109916	0.0635178	no	0.672690132
131124	hypothetical	scaffold_35:3950-4474	14.1321	26.4882	0.906369	0.0110083	0.06358	no	1.87432223
96220	lumazine-binding protein	scaffold_4:2214933-2215788	92.3332	129.459	0.48757	0.0110309	0.0636761	no	1.402081293
90148	cytochrome p450	scaffold_17:346478-352168	45.5182	63.8129	0.487404	0.0110845	0.0639511	no	1.401919976
115518	duf1479-domain-containing protein	scaffold_3:3134228-3136162	86.2361	122.287	0.503902	0.0112231	0.0647155	no	1.418043707
129719	hypothetical	scaffold_15:455927-459488	45.2613	64.121	0.502517	0.011343	0.0653719	no	1.416683026
86437	adagio protein 1-like	scaffold_5:748399-752184	24.3303	17.3202	-0.4903	0.0113629	0.0654515	no	0.711877052
84959	high-affinity nicotinic acid transporter	scaffold_3:2489243-2491179	1.19381	2.81031	1.23515	0.0113942	0.0655965	no	2.354058218
30825	pyridoxamine phosphate oxidase	scaffold_10:525910-526718	124.445	88.5667	-0.490673	0.0114484	0.0658211	no	0.711693024
63948	rna-binding domain-containing protein	scaffold_14:378184-380961	26.1943	18.6883	-0.487121	0.0114517	0.0658211	no	0.713447413
89340	thioredoxin-like protein 4a	scaffold_12:109254-110093	39.6983	59.6198	0.586714	0.0114511	0.0658211	no	1.501822176
116528	hypothetical protein PLEOSDRAFT_1107908	scaffold_7:89988-90589	15.3302	27.5983	0.848206	0.0114757	0.0659234	no	1.800260897
52438	glycoside hydrolase family 20 protein	scaffold_3:230942-233160	15.2889	10.2483	-0.577092	0.0115042	0.0660518	no	0.670313549
54854	regulatory protein cys-3	scaffold_4:586315-587523	5.68522	10.113	0.830925	0.0115556	0.0662763	no	1.778825511
116018	protein	scaffold_4:2953278-2954943	293.997	200.853	-0.54966	0.0115551	0.0662763	no	0.683181115
56481	ankyrin	scaffold_5:1940165-1943253	38.9472	27.7441	-0.489339	0.0116428	0.0667403	no	0.712351401
131853	hypothetical protein PLEOSDRAFT_49007	scaffold_318:2902-3401	2.82523	8.21348	1.53962	0.0116549	0.0667739	no	2.907179195
54767	glycoside hydrolase family 16 protein	scaffold_4:1777438-1779931	45.0821	31.8817	-0.499827	0.0117185	0.0671022	no	0.707191579
88283	choline-phosphate cytidylyltransferase	scaffold_8:915492-916505	59.0917	41.5271	-0.508901	0.0117823	0.0674316	no	0.702757573
66749	rni-like protein	scaffold_27:98801-100466	19.9397	13.3823	-0.575318	0.0118008	0.0675018	no	0.671138302
46854	cytochrome c oxidase copper chaperone	scaffold_1:400184-400422	296.896	487.563	0.715632	0.0118446	0.0677161	no	1.642202458
69863	cytochrome b5	scaffold_2:598966-600079	792.264	546.654	-0.535353	0.0118583	0.0677582	no	0.689989829
115392	hypothetical protein PLEOSDRAFT_1112828	scaffold_3:1942950-1944047	278.96	402.473	0.528833	0.0118933	0.0679219	no	1.442761669
87749	Cation transporter	scaffold_7:680723-684475	29.3318	20.9713	-0.48405	0.0119286	0.0680511	no	0.714967714
131336	hypothetical	scaffold_55:11025-11793	33.7159	22.3554	-0.592803	0.0119249	0.0680511	no	0.663053414
117720	iron permease ftr1	scaffold_26:36235-37972	207.687	303.333	0.54649	0.0119585	0.0681853	no	1.460527983
83643	multidrug efflux transporter transmembrane domain-containing protein	scaffold_2:1928077-1932617	16.888	12.0718	-0.484357	0.0119677	0.0681987	no	0.714815588
99883	hypothetical protein PLEOSDRAFT_1109861	scaffold_12:520522-522093	3.15328	1.57941	-0.997467	0.0119736	0.0681987	no	0.500878642
66901	mfs general substrate transporter	scaffold_29:24122-28424	4.60184	7.64139	0.731623	0.0120016	0.0683218	no	1.660506074
54797	nadh-cytochrome b5 reductase	scaffold_4:949701-950588	146.441	104.66	-0.484608	0.0120289	0.0684408	no	0.714691235
84651	hypothetical protein PLEOSDRAFT_1104575	scaffold_3:1622796-1624813	5.34038	3.16682	-0.753906	0.0121721	0.0692011	no	0.592995886
100368	branched-chain alpha-keto acid dehydrogenase e1-alpha subunit	scaffold_16:31326-32130	4.38866	8.71606	0.989897	0.0121755	0.0692011	no	1.986043194
80780	secreted protein	scaffold_16:324773-326724	37.4295	53.5987	0.518023	0.0121824	0.0692037	no	1.43199157
54923	endoglucanase	scaffold_4:2899472-2902422	5.13356	3.10609	-0.724863	0.0121996	0.0692649	no	0.605054499
81670	peptide chain release factor erf arf subunit 1	scaffold_1:639579-641537	132.314	92.5939	-0.514976	0.0122269	0.0693699	no	0.699804574
97931	ste3-domain-containing protein	scaffold_7:234274-235446	6.19195	3.19337	-0.955314	0.0122311	0.0693699	no	0.51572933
129744	hypothetical protein PLEOSDRAFT_1105937	scaffold_16:19026-21795	11.646	20.899	0.843596	0.012248	0.0694289	no	1.79451751
133028	family protein	scaffold_3:1261589-1263806	34.3015	47.9212	0.482391	0.0122975	0.0696727	no	1.397057112
51114	wd40 repeat-like protein	scaffold_3:610015-613553	5.46369	3.41362	-0.678575	0.0123181	0.0697527	no	0.624782089
100962	h k atpase alpha	scaffold_20:251439-255657	2.46721	1.39853	-0.818964	0.0123405	0.0698425	no	0.566848851
42234	hypothetical protein PLEOSDRAFT_167152	scaffold_2:1917840-1918281	146.097	206.328	0.498014	0.0123561	0.0698941	no	1.412268109
87531	fad nad -binding domain-containing protein	scaffold_6:1788188-1790284	38.0408	27.1461	-0.486803	0.0124117	0.0701713	no	0.713604689
114190	multidrug resistance-associated abc transporter	scaffold_1:1516337-1522875	23.0192	16.4068	-0.488546	0.0124512	0.0703576	no	0.712743064
88238	rho-gtpase-activating protein	scaffold_8:781616-785549	45.6325	32.0968	-0.507633	0.0124707	0.0704304	no	0.703375505
82362	pci-domain-containing protein	scaffold_1:2563210-2564755	75.2092	53.9888	-0.478249	0.0125285	0.0707199	no	0.717848349
83860	wd40 repeat-like protein	scaffold_2:2482077-2483624	23.0592	15.561	-0.567407	0.0125464	0.0707834	no	0.674828589
85350	metallo-beta-lactamase family protein	scaffold_4:499083-500579	8.69552	13.8504	0.671587	0.0125779	0.0709237	no	1.59282415
107309	protein	scaffold_11:430954-431681	8.06629	14.198	0.815709	0.0125957	0.070987	no	1.760162956
117736	acetyl- synthetase-like protein	scaffold_26:191638-194435	62.3524	88.4356	0.504182	0.0126281	0.071132	no	1.418318949
82875	mfs general substrate transporter	scaffold_1:4275515-4277601	175.683	122.441	-0.520893	0.0126628	0.0712398	no	0.696940307
115522	hypothetical protein PLEOSDRAFT_1089707	scaffold_3:3154944-3157201	13.6877	9.46164	-0.532719	0.0126623	0.0712398	no	0.691250728
121892	hypothetical protein PLEOSDRAFT_164834	scaffold_1:3491530-3492080	29.3602	48.5096	0.724408	0.0126672	0.0712398	no	1.652222519
91490	nad p-binding protein	scaffold_1:60555-61693	1.43458	3.49795	1.28588	0.0127293	0.0715514	no	2.438307367
89411	ste24 endopeptidase	scaffold_12:374266-376158	219.172	151.894	-0.529004	0.012753	0.071647	no	0.693033021
94528	snf2 family dna-dependent atpase	scaffold_3:1036942-1041289	32.6556	23.3677	-0.482813	0.0128078	0.071917	no	0.715581007
85209	protein	scaffold_4:47297-50273	17.9158	25.0424	0.48314	0.0128253	0.0719776	no	1.397782607
93651	transcriptional family alpha beta fold family protein	scaffold_2:1828359-1829331	23.0981	15.2019	-0.603522	0.012868	0.0721794	no	0.658145286
65894	laccase	scaffold_21:162041-164164	2.0187	3.79233	0.90966	0.0128787	0.0722015	no	1.878602716
98742	pathogenicity protein	scaffold_8:1290030-1290859	671.381	964.246	0.522269	0.0129713	0.0726828	no	1.436212277
117148	hypothetical protein PLEOSDRAFT_1086950	scaffold_11:523584-527217	48.8496	34.902	-0.485039	0.0129881	0.0727389	no	0.714477755
53180	signal recognition particle subunit srp68	scaffold_4:161331-163448	24.6701	17.5122	-0.494406	0.0130215	0.0728876	no	0.709853886
47056	hypothetical protein PLEOSDRAFT_1102912	scaffold_2:2500806-2502757	8.49731	13.6227	0.680934	0.0131143	0.0732924	no	1.603177315
86299	hypothetical protein PLEOSDRAFT_156099	scaffold_4:3012421-3014262	132.222	93.8665	-0.494278	0.0131076	0.0732924	no	0.709916869
87510	glutathione synthase	scaffold_6:1604128-1605848	33.6014	46.7816	0.477422	0.0131097	0.0732924	no	1.392253578
63128	histidine phosphotranseferase	scaffold_12:90657-91654	70.9466	50.6551	-0.486028	0.013142	0.0733706	no	0.713988133
84921	carbamoyl-phosphate synthase	scaffold_3:2348454-2352805	37.0305	26.3799	-0.489274	0.0131405	0.0733706	no	0.712383497
124261	non-ribosomal peptide synthetase-like protein	scaffold_3:2342871-2345113	18.3397	26.1921	0.514165	0.0131605	0.0734357	no	1.428167309
116668	hypothetical protein PLEOSDRAFT_1089955	scaffold_8:3549-5861	18.6035	13.0347	-0.513223	0.0131833	0.0735244	no	0.700655415
43569	plc-like phosphodiesterase	scaffold_1:599379-600376	57.8572	41.0321	-0.495746	0.013204	0.0736015	no	0.709194867
73529	protein	scaffold_9:283892-285552	65.1818	46.6894	-0.481376	0.0132256	0.0736838	no	0.716294118
87449	hypothetical protein PLEOSDRAFT_1090081	scaffold_6:1454310-1455353	20.8992	31.3048	0.582935	0.0132426	0.0737397	no	1.497893446
115866	dna repair protein rad5	scaffold_4:1813113-1818952	26.9137	37.4771	0.47767	0.0132549	0.0737702	no	1.392492927
130935	hypothetical protein PLEOSDRAFT_1108014	scaffold_28:167889-169738	7.15232	3.62039	-0.982265	0.0132709	0.0738208	no	0.506184417
97525	mitochondrial import inner membrane translocase subunit tim9	scaffold_6:861335-861764	173.653	107.692	-0.689305	0.0133264	0.0740908	no	0.620152529
29810	c2 domain-containing	scaffold_27:161274-162426	48.2712	33.5499	-0.524854	0.0133925	0.074381	no	0.695029443
87505	terpenoid cyclases protein prenyltransferase	scaffold_6:1590214-1591723	31.9871	45.3023	0.502092	0.0133913	0.074381	no	1.41626575
71928	transcription factor	scaffold_4:1965864-1968275	51.1224	71.5794	0.485587	0.013406	0.0744176	no	1.400155441
91021	hypothetical protein PLEOSDRAFT_1034288, partial	scaffold_32:78462-85872	4.85383	3.20261	-0.599876	0.013457	0.0746619	no	0.659810664
86779	mfs general substrate transporter	scaffold_5:1688431-1690397	21.6776	14.9302	-0.53797	0.013532	0.075039	no	0.688739345
87926	hypothetical protein PLEOSDRAFT_1108480	scaffold_7:1309922-1311795	7.88601	4.63018	-0.768227	0.0136032	0.0753947	no	0.587138595
20650	carbohydrate-binding module family 13 protein	scaffold_9:253310-255025	10.9941	17.9843	0.710007	0.013628	0.0754935	no	1.635812054
82177	other 1 protein kinase	scaffold_1:2131641-2132822	12.5913	19.4711	0.628911	0.013658	0.0756203	no	1.546397275
93648	wd40 repeat-like protein	scaffold_2:1820471-1822200	32.6417	22.7526	-0.520685	0.0136983	0.0758041	no	0.697040796
43549	adenylate kinase 1	scaffold_1:482270-483271	227.867	320.761	0.493309	0.01372	0.0758851	no	1.407669841
88630	hypothetical protein PLEOSDRAFT_1100393	scaffold_9:478016-478720	18.3574	9.77678	-0.908932	0.0137405	0.0759592	no	0.532579204
97442	gcfc-domain-containing protein	scaffold_6:624251-627221	22.9723	16.4605	-0.48089	0.0137726	0.0760582	no	0.716535456
113219	histone h3	scaffold_8:665218-666117	206.511	148.385	-0.476872	0.0137692	0.0760582	no	0.718533836
45246	dna primase large subunit	scaffold_1:2384288-2386128	22.6444	15.6297	-0.534866	0.0137851	0.076088	no	0.690222783
58530	swi snf and rsc complex subunit ssr4	scaffold_6:610110-611449	47.5932	33.7132	-0.497443	0.0138046	0.0761562	no	0.708361153
114820	glycoside hydrolase family 79 protein	scaffold_2:1474515-1476831	129.974	186.656	0.522158	0.0138707	0.0764819	no	1.43610178
95775	secondary thiamine-phosphate synthase enzyme	scaffold_4:1165017-1165886	131.515	186.783	0.506139	0.0139016	0.0765731	no	1.420244189
112614	purarive serine threonine protein kinase	scaffold_4:1891740-1892860	75.8417	105.129	0.471097	0.0139011	0.0765731	no	1.386163082
114578	clavaminate synthase-like protein	scaffold_1:4224569-4228149	61.0309	84.5118	0.469611	0.013952	0.0768112	no	1.384736045
45453	carbon-nitrogen hydrolase	scaffold_1:1231426-1232825	152.908	109.672	-0.479468	0.0140129	0.076947	no	0.717242061
54250	protein	scaffold_4:2073113-2074985	58.9213	42.3959	-0.474864	0.0140114	0.076947	no	0.719534616
55547	s-adenosyl-l-methionine-dependent methyltransferase	scaffold_5:714611-715509	29.7867	43.8361	0.55745	0.0140198	0.076947	no	1.471665711
59016	wd40 repeat-like protein	scaffold_7:543763-548317	6.4409	4.42244	-0.54242	0.0140152	0.076947	no	0.686618198
65133	unc-80-like protein	scaffold_18:369944-377330	6.82087	4.85637	-0.490079	0.0139937	0.076947	no	0.711986109
91046	qcr6 subunit 6 of the ubiquinol cytochrome-c reductase complex	scaffold_33:77247-79551	6.29488	10.0277	0.671734	0.0140116	0.076947	no	1.592986455
95083	protein	scaffold_3:2514101-2514770	2.6266	6.16045	1.22984	0.0141332	0.07753	no	2.34540977
99865	hypothetical protein PLEOSDRAFT_163677	scaffold_12:452543-454426	49.9841	35.0009	-0.514078	0.0141445	0.077552	no	0.700240301
83328	gamma-tubulin complex dgrip91 spc98 component	scaffold_2:1131824-1135114	12.9942	9.03679	-0.52399	0.0141725	0.0776659	no	0.695445806
122970	dutp diphosphatase	scaffold_2:2058763-2059429	121.152	85.6771	-0.499833	0.0142483	0.0780412	no	0.707188637
83351	bromodomain containing protein	scaffold_2:1195484-1197716	23.7153	16.7911	-0.498116	0.0142577	0.0780529	no	0.708030788
86977	isochorismatase hydrolase	scaffold_5:2322859-2323669	91.1179	126.622	0.474724	0.0143415	0.0784717	no	1.389652342
69620	ubiquinol-cytochrome c reductase subunit 8	scaffold_1:3499194-3501056	98.6283	137.933	0.483895	0.0144521	0.0790361	no	1.398514295
57079	protein	scaffold_5:1616343-1618217	1.54998	2.93979	0.923463	0.0144601	0.0790396	no	1.896662523
45249	proteophosphoglycan ppg4	scaffold_1:1232946-1234132	51.168	70.845	0.469424	0.0144702	0.0790547	no	1.38455657
88665	translocation protein	scaffold_9:569999-571121	116.175	83.8082	-0.471132	0.0145173	0.0792717	no	0.721398336
115460	heat shock protein	scaffold_3:2582069-2584795	224.451	332.902	0.568693	0.0146153	0.0797661	no	1.483179285
127586	hypothetical protein PLEOSDRAFT_1108549	scaffold_7:1553580-1555849	22.2847	15.6178	-0.512867	0.0147638	0.0805351	no	0.70082833
85529	hypothetical protein PLEOSDRAFT_1111408	scaffold_4:943207-943779	31.4083	49.1761	0.646812	0.0147819	0.080593	no	1.56570455
89212	hypothetical protein GALMADRAFT_120652	scaffold_11:387999-389540	132.456	188.32	0.507668	0.0148058	0.0806446	no	1.421750193
117548	l-glutamine d-fructose 6-phosphate amidotansferase	scaffold_18:328672-331389	255.75	173.946	-0.556095	0.0148166	0.0806592	no	0.680140638
123678	protein	scaffold_3:812908-813400	17.6069	29.4491	0.742079	0.0148418	0.0807551	no	1.672584386
51471	mfs general substrate transporter	scaffold_3:1353806-1355420	25.3437	36.1596	0.512751	0.0148899	0.0809754	no	1.426768233
84827	hypothetical protein PLEOSDRAFT_1093490	scaffold_3:2079598-2083091	7.45597	5.01984	-0.570753	0.014926	0.0811306	no	0.673265293
81746	related to qcr10-ubiquinol--cytochrome-c reductase kda subunit	scaffold_1:912018-914196	323.236	457.657	0.50168	0.0149867	0.0813104	no	1.415861355
85331	phosphoribosyl pyrophosphokinase	scaffold_4:446612-447945	37.9732	53.2212	0.487017	0.0149768	0.0813104	no	1.401543964
116542	proline-specific peptidase	scaffold_7:353124-354467	23.0017	33.1071	0.525399	0.014968	0.0813104	no	1.439331595
124430	hypothetical protein PLEOSDRAFT_157771	scaffold_3:2874257-2875350	3.44873	6.48105	0.910163	0.0149894	0.0813104	no	1.879257811
66030	icmt-domain-containing protein	scaffold_21:205586-206333	1.04431	3.37035	1.69034	0.0150536	0.0815966	no	3.227327532
115209	glycoside hydrolase family 76 protein	scaffold_3:866159-868173	37.4826	52.4568	0.484911	0.0150574	0.0815966	no	1.399499528
101032	deoxyribose-phosphate aldolase 1	scaffold_21:89296-90292	27.0045	39.5197	0.549371	0.015066	0.0816018	no	1.463447509
121199	endo- -beta-glucanase chain a	scaffold_1:1591494-1593985	11.2092	7.6656	-0.548217	0.0151513	0.0820225	no	0.683864782
122086	chondroitin ac alginate lyase	scaffold_1:4128148-4129985	44.7906	61.9716	0.46841	0.0151603	0.0820295	no	1.383583774
32847	related to wd40-repeat protein (notchless protein)	scaffold_6:713728-713950	218.482	132.236	-0.724404	0.0151926	0.0821628	no	0.60524703
86772	hypothetical protein PLEOSDRAFT_1046698, partial	scaffold_5:1676290-1677742	15.6514	10.257	-0.609681	0.0152087	0.0822082	no	0.655341591
29059	dhs-like nad fad-binding domain-containing protein	scaffold_4:1925311-1926480	11.0015	6.67482	-0.7209	0.0152333	0.0823	no	0.606718833
61483	aldehyde dehydrogenase	scaffold_9:845716-847593	9.88666	6.13988	-0.687273	0.0152704	0.0824588	no	0.621026613
51165	hypothetical protein PLEOSDRAFT_158643	scaffold_3:546982-547583	42.6524	26.946	-0.662555	0.0153272	0.0825987	no	0.631758467
59568	negative regulator of dna transposition	scaffold_7:642774-644274	21.7729	15.1421	-0.523965	0.0153193	0.0825987	no	0.695457858
85981	abc1-domain-containing protein	scaffold_4:2021588-2024002	17.5742	24.4886	0.478655	0.0153214	0.0825987	no	1.393443977
91362	udp-n-acetylglucosamine diphosphorylase	scaffold_277:2288-3879	150.648	106.109	-0.505636	0.0153271	0.0825987	no	0.704349802
123151	protein	scaffold_2:2514209-2514800	30.5079	14.7922	-1.04435	0.0153868	0.0828784	no	0.484863312
129336	structural maintenance of chromosome protein 3	scaffold_13:235497-239695	11.342	8.07109	-0.490844	0.0153994	0.0829046	no	0.711608673
57994	short chain dehydrogenase reductase	scaffold_6:1515316-1516777	12.5333	19.2517	0.619214	0.015431	0.0829755	no	1.536038099
85898	mg-dependent dnase	scaffold_4:1790478-1791672	18.2543	27.1934	0.57502	0.0154354	0.0829755	no	1.489698115
121928	ubiquitin-related modifier 1	scaffold_1:3615204-3615675	175.695	244.857	0.478865	0.0154359	0.0829755	no	1.393646822
47149	suf-domain-containing protein	scaffold_2:2955109-2957241	14.048	9.52203	-0.561027	0.0154624	0.083076	no	0.677819478
82719	fad dependent oxidoreductase	scaffold_1:3729984-3731274	39.7737	55.0239	0.468245	0.0154778	0.083076	no	1.383425544
125560	hit domain protein	scaffold_4:2585821-2587181	37.1299	51.4588	0.470837	0.0154706	0.083076	no	1.385913292
87611	exosome complex exonuclease 1	scaffold_7:85440-86259	54.7222	76.555	0.484369	0.0155799	0.0835818	no	1.398973854
92711	prokaryote atpase domain containing protein	scaffold_1:3555075-3557651	16.8301	11.7502	-0.518355	0.0155982	0.0836381	no	0.698167449
98196	protein	scaffold_7:1149694-1150738	37.965	53.4834	0.494419	0.0157893	0.0846208	no	1.40875331
98982	vacuolar assembling sorting protein vps16	scaffold_9:522491-525713	21.6056	15.5989	-0.46996	0.0158036	0.0846546	no	0.721984615
93443	epsilon dna polymerase	scaffold_2:1308646-1310839	8.88193	5.62876	-0.658056	0.0158279	0.0847427	no	0.633731661
87121	phosphatidylserine decarboxylase	scaffold_6:366251-367985	21.6036	30.3862	0.492143	0.015842	0.0847758	no	1.406532609
89478	pectin lyase-like protein	scaffold_12:568340-569877	45.1968	32.4903	-0.476211	0.0158571	0.0848144	no	0.718863122
93865	mob1 phocein	scaffold_2:2351920-2353072	93.4733	129.224	0.467243	0.0159322	0.0851733	no	1.382465042
108874	hypothetical protein PLEOSDRAFT_172113	scaffold_88:2275-6321	33.412	23.998	-0.477449	0.0159438	0.0851753	no	0.718246519
115445	alternative cyclin pcl12	scaffold_3:2424953-2426332	340.859	498.78	0.549229	0.0159485	0.0851753	no	1.463303473
88378	protein	scaffold_8:1225318-1226378	26.3667	17.2563	-0.611598	0.0159684	0.0852389	no	0.654471376
83108	hypothetical protein PLEOSDRAFT_1112386	scaffold_2:589709-592708	18.2684	25.1979	0.463955	0.0159905	0.0853101	no	1.379317898
87718	hypothetical protein PLEOSDRAFT_1108209	scaffold_7:555383-556631	279.164	194.862	-0.518665	0.0159976	0.0853101	no	0.698017446
53513	hypothetical protein PLEOSDRAFT_175620	scaffold_4:786980-788950	10.8068	7.0818	-0.609756	0.0160221	0.0853981	no	0.655307523
114819	platelet-activating factor acetylhydrolase	scaffold_2:1472353-1474270	41.5536	57.1202	0.459027	0.016035	0.0854241	no	1.374614421
98641	hypothetical protein GALMADRAFT_252303	scaffold_8:982042-984060	12.4864	8.30544	-0.588232	0.0160778	0.0854963	no	0.665157548
106745	regulation of carbohydrate metabolism-related protein	scaffold_8:1391431-1394074	18.7289	26.1586	0.482014	0.016076	0.0854963	no	1.396692086
115547	nucleoporin-interacting protein nic96	scaffold_4:57200-60491	28.4862	20.6773	-0.462216	0.0160676	0.0854963	no	0.725870455
[truncated: 10,004 more rows]
