# Supplementary material for: A role for small secreted proteins (SSPs) in a saprophytic fungal lifestyle: Ligninolytic enzyme regulation in Pleurotus ostreatus
Source: Sci Rep. 2017 Nov 6;7:14553. doi: 10.1038/s41598-017-15112-2 (PMC5674062; doi:10.1038/s41598-017-15112-2)
Supplement: Supplementary file 4 — Table S3 [file 41598_2017_15112_MOESM4_ESM.csv]

Organism	number of copies	Score	EValue	Alignment Length	% Hit Coverage	Hit Identity	% Hit Identity	Query Start	Query End	Hit Name	Hit Start	Hit End
Agrocybe pediades AH 40210 v1.0	9	494	5.28E-51	135	77.59%	85	62.96%	25	171	jgi|Agrped1|822685|estExt_Genemark1.C_2740013	23	174
Agrocybe pediades AH 40210 v1.0	9	492	9.92E-51	135	77.59%	85	62.96%	25	171	jgi|Agrped1|714307|fgenesh1_kg.274_#_5_#_Locus15069v1rpkm2.80	23	174
Agrocybe pediades AH 40210 v1.0	9	412	1.28E-44	99	77.95%	70	70.71%	25	120	jgi|Agrped1|609046|gw1.991.2.1	12	108
Agrocybe pediades AH 40210 v1.0	9	377	9.69E-40	96	68.09%	66	68.75%	47	152	jgi|Agrped1|754565|estExt_fgenesh1_pg.C_2740009	19	120
Agrocybe pediades AH 40210 v1.0	9	276	2.40E-17	98	48.51%	46	46.94%	27	152	jgi|Agrped1|716477|fgenesh1_kg.502_#_4_#_Locus795v1rpkm310.24	29	164
Agrocybe pediades AH 40210 v1.0	9	188	1.25E-09	73	37.82%	30	41.10%	42	152	jgi|Agrped1|716476|fgenesh1_kg.502_#_3_#_Locus15771v1rpkm2.31	44	163
Agrocybe pediades AH 40210 v1.0	9	187	1.68E-09	73	36.50%	29	39.73%	42	152	jgi|Agrped1|706010|fgenesh1_kg.35_#_78_#_Locus1239v3rpkm71.06	44	162
Agrocybe pediades AH 40210 v1.0	9	187	1.68E-09	73	36.50%	29	39.73%	42	152	jgi|Agrped1|325040|CE325039_12775	44	162
Agrocybe pediades AH 40210 v1.0	9	161	1.88E-10	53	54.08%	25	47.17%	27	73	jgi|Agrped1|716481|fgenesh1_kg.502_#_8_#_Locus1239v5rpkm0.19_PRE	30	77
Auricularia subglabra v2.0	1	241	4.96E-21	80	63.49%	42	52.50%	40	113	jgi|Aurde3_1|25913|Aurde1.gw1.57.46.1	31	105
Coprinellus micaceus FP101781 v2.0	6	495	3.52E-43	130	74.71%	85	65.38%	25	170	jgi|Copmic2|854597|CE854596_497	28	173
Coprinellus micaceus FP101781 v2.0	6	495	3.52E-43	130	74.71%	85	65.38%	25	170	jgi|Copmic2|1820059|estExt_Genemark1.C_1360007	28	173
Coprinellus micaceus FP101781 v2.0	6	489	9.46E-36	139	80.81%	85	61.15%	25	170	jgi|Copmic2|1695383|estExt_Genewise1Plus.C_960044	28	171
Coprinellus micaceus FP101781 v2.0	6	483	1.26E-41	130	76.47%	82	63.08%	25	170	jgi|Copmic2|1683001|estExt_Genewise1Plus.C_5_t20111	24	169
Coprinellus micaceus FP101781 v2.0	6	476	5.53E-34	139	72.02%	83	59.71%	25	170	jgi|Copmic2|1521643|CE1521642_69	49	192
Coprinellus micaceus FP101781 v2.0	6	439	2.66E-39	110	63.22%	74	67.27%	25	152	jgi|Copmic2|1671843|estExt_Genewise1.C_1170040	28	152
Coprinopsis cinerea	8	497	2.25E-43	139	81.29%	87	62.59%	25	169	jgi|Copci1|4804|CC1G_05573T0	26	169
Coprinopsis cinerea	8	497	2.25E-43	139	81.29%	87	62.59%	25	169	jgi|Copci1|21934|fgeneshDR_te_pg.Chr_13_#_18	26	169
Coprinopsis cinerea	8	271	8.21E-15	103	15.40%	46	44.66%	28	146	jgi|Copci1|11369|CC1G_13818T0	30	208
Coprinopsis cinerea	8	271	5.68E-14	103	7.91%	46	44.66%	28	146	jgi|Copci1|14466|fgeneshDR_te_pg.Chr_2_#_31	1097	1275
Coprinopsis cinerea	8	187	5.00E-13	75	38.86%	36	48.00%	25	152	jgi|Copci1|4640|CC1G_05379T0	22	171
Coprinopsis cinerea	8	187	5.00E-13	75	38.86%	36	48.00%	25	152	jgi|Copci1|19260|fgeneshDR_te_pg.Chr_8_#_38	22	171
Coprinopsis cinerea	8	180	2.48E-08	64	33.33%	32	50.00%	52	148	jgi|Copci1|7158|CC1G_08312T0	58	159
Coprinopsis cinerea	8	180	2.48E-08	64	33.33%	32	50.00%	52	148	jgi|Copci1|14473|fgeneshDR_te_pg.Chr_2_#_38	58	159
Coprinopsis cinerea AmutBmut pab1-1 v1.0	4	497	1.29E-43	139	81.29%	87	62.59%	25	169	jgi|Copci_AmutBmut1|442931|fgenesh1_kg.238_#_16_#_Locus27732v1rpkm0.26	26	169
Coprinopsis cinerea AmutBmut pab1-1 v1.0	4	266	2.43E-14	90	12.55%	45	50.00%	28	146	jgi|Copci_AmutBmut1|404532|estExt_Genewise1.C_1740038	30	192
Coprinopsis cinerea AmutBmut pab1-1 v1.0	4	187	2.45E-13	75	40.98%	35	46.67%	25	152	jgi|Copci_AmutBmut1|483147|estExt_fgenesh1_pm.C_3310011	22	161
Coprinopsis cinerea AmutBmut pab1-1 v1.0	4	180	1.26E-08	64	32.16%	32	50.00%	52	148	jgi|Copci_AmutBmut1|443196|fgenesh1_kg.246_#_30_#_Locus20176v1rpkm1.54	58	159
Coprinopsis sclerotiger v1.0	6	389	3.32E-29	128	72.32%	65	50.78%	28	171	jgi|Copscl1|471958|e_gw1.144.1.1	29	174
Coprinopsis sclerotiger v1.0	6	384	2.22E-28	130	68.06%	64	49.23%	28	171	jgi|Copscl1|567922|gm1.9824_g	29	188
Coprinopsis sclerotiger v1.0	6	306	1.49E-21	94	50.54%	50	53.19%	25	146	jgi|Copscl1|567401|gm1.9303_g	23	156
Coprinopsis sclerotiger v1.0	6	303	4.35E-21	127	65.46%	59	46.46%	28	169	jgi|Copscl1|557753|estExt_fgenesh1_pg.C_1430010	27	187
Coprinopsis sclerotiger v1.0	6	300	1.09E-20	127	65.46%	59	46.46%	28	169	jgi|Copscl1|605853|estExt_Genemark1.C_1430006	27	187
Coprinopsis sclerotiger v1.0	6	188	8.65E-14	69	35.94%	31	44.93%	25	112	jgi|Copscl1|491018|estExt_Genewise1.C_2040003	24	114
Exidia glandulosa v1.0	5	408	1.27E-35	122	82.43%	71	58.20%	25	154	jgi|Exigl1|571865|gw1.305.29.1	4	133
Exidia glandulosa v1.0	5	397	1.39E-37	136	75.98%	71	52.21%	25	154	jgi|Exigl1|614237|e_gw1.125.60.1	24	155
Exidia glandulosa v1.0	5	286	1.02E-18	107	60.80%	49	45.79%	25	145	jgi|Exigl1|699444|fgenesh1_pg.305_#_22	23	144
Exidia glandulosa v1.0	5	275	3.13E-17	118	65.56%	48	40.68%	25	145	jgi|Exigl1|726080|fgenesh1_kg.305_#_29_#_Locus6701v1rpkm37.58	22	143
Exidia glandulosa v1.0	5	222	1.50E-14	83	66.94%	35	42.17%	25	99	jgi|Exigl1|718253|fgenesh1_kg.125_#_53_#_Locus6701v1rpkm37.58	22	98
Hypholoma sublateritium v1.0	3	426	2.74E-46	112	60.87%	71	63.39%	25	146	jgi|Hypsu1|71305|fgenesh1_pm.102_#_17	29	157
Hypholoma sublateritium v1.0	3	424	5.17E-46	113	62.78%	71	62.83%	25	171	jgi|Hypsu1|176627|estExt_Genewise1Plus.C_3_t10130	28	180
Hypholoma sublateritium v1.0	3	386	5.86E-46	89	62.68%	64	71.91%	25	113	jgi|Hypsu1|33098|fgenesh1_kg.3_#_83_#_Locus16539v1rpkm0.83	28	116
Laccaria amethystina LaAM-08-1 v2.0	7	297	3.04E-24	82	37.27%	50	60.98%	24	116	jgi|Lacam2|113528|Lacam1.e_gw1.371.35.1	23	118
Laccaria amethystina LaAM-08-1 v2.0	7	249	1.25E-14	82	55.03%	44	53.66%	90	171	jgi|Lacam2|1790977|MIX34516_1_15	48	137
Laccaria amethystina LaAM-08-1 v2.0	7	242	6.36E-13	106	49.77%	46	43.40%	40	169	jgi|Lacam2|125951|Lacam1.fgenesh1_pg.375_#_5	45	178
Laccaria amethystina LaAM-08-1 v2.0	7	188	1.54E-09	81	45.51%	36	44.44%	45	169	jgi|Lacam2|125952|Lacam1.fgenesh1_pg.375_#_6	48	175
Laccaria amethystina LaAM-08-1 v2.0	7	162	8.91E-07	77	58.78%	32	41.56%	28	153	jgi|Lacam2|123848|Lacam1.fgenesh1_pg.143_#_7	21	126
Laccaria amethystina LaAM-08-1 v2.0	7	141	2.27E-07	91	51.70%	30	32.97%	46	170	jgi|Lacam2|1746826|estExt_fgenesh1_pm.C_3160002	42	171
Laccaria amethystina LaAM-08-1 v2.0	7	131	8.52E-06	76	42.70%	24	31.58%	46	170	jgi|Lacam2|646175|Lacam1.MIX25404_2_25	44	173
Laccaria bicolor v2.0	3	320	4.39E-23	97	43.30%	53	54.64%	25	119	jgi|Lacbi2|293250|Lacbi1.estExt_fgenesh2_pg.C_60045	24	118
Laccaria bicolor v2.0	3	197	2.90E-07	74	42.77%	37	50.00%	45	169	jgi|Lacbi2|293524|Lacbi1.estExt_fgenesh2_pg.C_70004	51	170
Laccaria bicolor v2.0	3	132	4.88E-06	89	51.74%	29	32.58%	48	170	jgi|Lacbi2|463599|fgenesh1_pg.LG_3_#_578	44	171
Lepista nuda CBS 247.69 v1.0	1	389	2.88E-41	119	69.19%	71	59.66%	25	167	jgi|Lepnud1|1297703|estExt_fgenesh1_pg.C_320041	23	171
Pholiota alnicola AH 47727 v1.0	12	522	8.57E-55	160	48.93%	93	58.13%	25	171	jgi|Phoaln1|1920546|gm1.9175_g	28	178
Pholiota alnicola AH 47727 v1.0	12	521	1.19E-54	160	89.89%	91	56.88%	25	171	jgi|Phoaln1|1680043|e_gw1.296.14.1	28	178
Pholiota alnicola AH 47727 v1.0	12	519	2.23E-54	160	89.89%	93	58.13%	25	171	jgi|Phoaln1|1662913|e_gw1.57.57.1	28	178
Pholiota alnicola AH 47727 v1.0	12	439	4.97E-48	136	76.84%	75	55.15%	24	171	jgi|Phoaln1|1826656|fgenesh1_kg.61_#_19_#_TRINITY_DN4147_c0_g1_i1	27	177
Pholiota alnicola AH 47727 v1.0	12	439	4.97E-48	136	76.84%	75	55.15%	24	171	jgi|Phoaln1|1841015|fgenesh1_kg.95_#_203_#_TRINITY_DN4147_c0_g1_i1	27	177
Pholiota alnicola AH 47727 v1.0	12	411	3.55E-44	114	63.69%	68	59.65%	25	137	jgi|Phoaln1|1931263|gm1.19892_g	28	142
Pholiota alnicola AH 47727 v1.0	12	400	7.45E-48	113	63.84%	66	58.41%	25	137	jgi|Phoaln1|1826676|fgenesh1_kg.61_#_39_#_TRINITY_DN4147_c0_g1_i2	28	140
Pholiota alnicola AH 47727 v1.0	12	398	1.41E-47	101	80.80%	69	68.32%	25	125	jgi|Phoaln1|1630659|gw1.166.38.1	14	114
Pholiota alnicola AH 47727 v1.0	12	398	1.41E-47	113	63.84%	66	58.41%	25	137	jgi|Phoaln1|1826668|fgenesh1_kg.61_#_31_#_TRINITY_DN4147_c0_g1_i1	28	140
Pholiota alnicola AH 47727 v1.0	12	392	9.60E-47	101	80.16%	68	67.33%	25	125	jgi|Phoaln1|1597730|gw1.57.10.1	15	115
Pholiota alnicola AH 47727 v1.0	12	390	1.82E-46	89	70.63%	66	74.16%	25	113	jgi|Phoaln1|1598286|gw1.57.14.1	15	103
Pholiota alnicola AH 47727 v1.0	12	277	8.76E-31	84	77.06%	49	58.33%	28	111	jgi|Phoaln1|1631870|gw1.166.43.1	1	84
Pholiota conissans CIRM-BRFM 674 v1.0	5	424	4.96E-46	116	66.67%	73	62.93%	25	152	jgi|Phocon1|938814|gm1.12263_g	25	153
Pholiota conissans CIRM-BRFM 674 v1.0	5	420	1.76E-45	116	71.60%	73	62.93%	25	152	jgi|Phocon1|819780|e_gw1.521.1.1	13	141
Pholiota conissans CIRM-BRFM 674 v1.0	5	393	5.99E-47	101	58.05%	66	65.35%	25	125	jgi|Phocon1|975642|MIX35433_2_29	25	125
Pholiota conissans CIRM-BRFM 674 v1.0	5	391	5.73E-37	121	71.60%	70	57.85%	25	171	jgi|Phocon1|963831|MIX23622_2_39	25	169
Pholiota conissans CIRM-BRFM 674 v1.0	5	382	2.97E-40	107	64.07%	66	61.68%	43	169	jgi|Phocon1|939300|gm1.12749_g	33	165
Pleurotus eryngii ATCC 90797 v1.0	2	372	4.48E-44	78	54.17%	70	89.74%	94	171	jgi|Pleery1|1513920|gm1.13722_g	67	144
Pleurotus eryngii ATCC 90797 v1.0	2	204	9.26E-21	43	38.74%	34	79.07%	40	82	jgi|Pleery1|838035|CE838034_99	40	82
Pleurotus ostreatus PC15 v2.0	5	808	1.20E-104	148	86.55%	146	98.65%	24	171	jgi|PleosPC15_2|156192|genemark.4057_g	24	171
Pleurotus ostreatus PC15 v2.0	5	672	2.48E-80	150	88.24%	116	77.33%	24	171	jgi|PleosPC15_2|1080993|fgenesh1_pg.01_#_931	24	170
Pleurotus ostreatus PC15 v2.0	5	666	1.67E-79	150	88.24%	115	76.67%	24	171	jgi|PleosPC15_2|1032581|e_gw1.01.3703.1	24	170
Pleurotus ostreatus PC15 v2.0	5	458	8.16E-51	138	80.70%	82	59.42%	24	171	jgi|PleosPC15_2|156221|genemark.4086_g	25	171
Pleurotus ostreatus PC15 v2.0	5	410	2.07E-49	85	96.59%	68	80.00%	24	108	jgi|PleosPC15_2|1030599|gw1.03.2835.1	4	88
Pleurotus ostreatus PC9 v1.0	6	820	2.54E-106	148	86.55%	148	100.00%	24	171	jgi|PleosPC9_1|65712|e_gw1.20.135.1	24	171
Pleurotus ostreatus PC9 v1.0	6	666	1.63E-79	150	88.24%	115	76.67%	24	171	jgi|PleosPC9_1|91630|fgenesh1_pm.1_#_151	24	170
Pleurotus ostreatus PC9 v1.0	6	665	2.24E-79	150	88.24%	114	76.00%	24	171	jgi|PleosPC9_1|46202|e_gw1.1.467.1	24	170
Pleurotus ostreatus PC9 v1.0	6	628	6.87E-53	166	97.08%	110	66.27%	24	171	jgi|PleosPC9_1|44261|e_gw1.1.2122.1	25	171
Pleurotus ostreatus PC9 v1.0	6	452	5.35E-50	138	80.70%	81	58.70%	24	171	jgi|PleosPC9_1|100993|fgenesh1_pm.20_#_111	25	171
Pleurotus ostreatus PC9 v1.0	6	438	2.63E-53	106	14.70%	75	70.75%	24	129	jgi|PleosPC9_1|90499|fgenesh1_kg.20_#_83_#_jgi|PleosPC15_1|61319|estExt_fgenesh1_pm.C_30826	24	129
Sarcoscypha coccinea ATCC 58028 v1.0	1	131	6.67E-06	67	41.10%	25	37.31%	30	169	jgi|Sarco1|458765|fgenesh1_kg.143_#_2_#_Locus3585v1rpkm41.06	26	161
Zopfia rhizophila v1.0	1	249	2.57E-22	86	81.90%	45	52.33%	28	114	jgi|Zoprh1|525117|gw1.50.627.1	1	86
