# Supplementary material for: A role for small secreted proteins (SSPs) in a saprophytic fungal lifestyle: Ligninolytic enzyme regulation in Pleurotus ostreatus
Source: Sci Rep. 2017 Nov 6;7:14553. doi: 10.1038/s41598-017-15112-2 (PMC5674062; doi:10.1038/s41598-017-15112-2)
Supplement: Supplementary file 6 — Table S5 [file 41598_2017_15112_MOESM6_ESM.csv]

GO term enrichment using Fisher's exact test
GO-ID	Term	Category	FDR	P-Value	#Test	#Ref	#notAnnotTest	#notAnnotRef	Over/Under	TestSeqs	RefSeqs
GO:0016491	oxidoreductase activity	F	2.52E-12	5.47E-16	79	488	175	3793	over	121882, 27047, 114510, 115143, 60915, 87313, 87115, 88890, 116955, 83089, 66544, 92777, 126676, 87652, 83076, 68782, 115319, 85757, 116143, 129583, 69649, 87649, 93191, 117204, 134731, 80141, 63567, 116493, 76642, 116886, 46589, 75413, 87822, 50702, 86004, 55317, 97945, 116478, 123288, 58829, 83994, 89272, 117693, 93955, 91667, 116309, 84451, 114409, 88592, 127052, 89657, 88827, 61399, 121960, 82…	114968, 76578, 30825, 112779, 114944, 97865, 132981, 114928, 47632, 114902, 48710, 36780, 43264, 74322, 129565, 75402, 85874, 84776, 44322, 54797, 82592, 82591, 128445, 60184, 93418, 82575, 90148, 124071, 82567, 62321, 117567, 83637, 83636, 128405, 116474, 127314, 115381, 84714, 117559, 82530, 74951, 115362, 18093, 74924, 117519, 106676, 90795, 43850, 114248, 23622, 49142, 98255, 97168, 88495, 71…
GO:0055114	oxidation-reduction process	P	1.81E-08	7.88E-12	55	322	199	3959	over	116179, 60915, 87313, 87115, 88890, 116955, 83089, 66544, 87652, 115319, 85757, 116143, 129583, 87649, 93191, 80141, 76642, 116886, 75413, 116481, 87822, 86004, 114580, 97945, 116478, 123288, 117693, 91667, 116309, 84451, 114409, 88827, 61399, 121960, 82152, 58400, 59190, 129097, 133615, 115173, 114345, 46490, 77378, 115204, 81104, 82529, 53496, 116620, 117253, 87495, 86306, 86264, 75666, 98870, …	114968, 76578, 112752, 114928, 114902, 48710, 36780, 43264, 109334, 75402, 85874, 44322, 54797, 82592, 60184, 82575, 124071, 81466, 62321, 117567, 83637, 116474, 115381, 84714, 82530, 74951, 115362, 74924, 117519, 90795, 43850, 114248, 23622, 97168, 88499, 88495, 98230, 87383, 88463, 70501, 130051, 60746, 91808, 59548, 87345, 132211, 57351, 87325, 113780, 86235, 84051, 114852, 114850, 111564, 742…
GO:0003824	catalytic activity	F	2.20E-06	1.43E-09	194	2478	60	1803	over	116179, 44616, 121882, 86258, 116804, 89804, 27047, 84952, 114510, 82502, 115143, 60915, 73369, 87313, 44013, 100006, 87115, 88890, 58710, 116955, 110483, 101029, 43698, 83089, 60707, 90885, 66544, 92777, 56579, 85605, 90486, 126676, 101217, 93044, 115916, 87652, 117018, 126905, 83076, 82248, 47703, 133875, 68782, 129621, 115319, 18313, 90315, 85757, 126505, 116143, 101369, 129583, 69649, 117403,…	114968, 114965, 83068, 114962, 83064, 83063, 88504, 101225, 76578, 87416, 100130, 122534, 86321, 30825, 124709, 112779, 53073, 57422, 79820, 49845, 114944, 95697, 57416, 97865, 67888, 44397, 132981, 114930, 83033, 53059, 57408, 68965, 74363, 114928, 54138, 55221, 54135, 131883, 130798, 112749, 114919, 96752, 114912, 54127, 47632, 75430, 97832, 45453, 44366, 45450, 114904, 95656, 129585, 83006, 11…
GO:0055085	transmembrane transport	P	1.48E-03	1.28E-06	33	211	221	4070	over	96022, 84958, 115686, 90127, 85755, 89895, 63963, 59319, 82985, 100327, 85143, 89323, 116282, 89877, 86753, 125214, 88445, 83595, 94780, 82601, 128914, 132960, 87950, 97911, 56505, 86680, 89797, 117058, 92448, 116978, 114885, 89021, 83146	79820, 123608, 83035, 122506, 108278, 77601, 86989, 86984, 53003, 72105, 85828, 124054, 50395, 51471, 60138, 83613, 116441, 98245, 116403, 36093, 124675, 100099, 91826, 87356, 68217, 80968, 86255, 89516, 84063, 123537, 114869, 59511, 57305, 120891, 82494, 86815, 117479, 116386, 55735, 115289, 73763, 117440, 82421, 114178, 50268, 80240, 117423, 134384, 114156, 45939, 114131, 114128, 79000, 124592,…
GO:0005975	carbohydrate metabolic process	P	3.03E-02	3.85E-05	30	218	224	4063	over	116179, 116804, 84952, 43698, 60707, 90885, 101217, 115916, 18313, 54867, 112745, 45206, 76642, 116481, 86004, 88981, 65411, 117470, 133615, 99171, 124117, 115173, 114345, 84783, 113478, 45264, 32416, 90953, 82915, 81650	114968, 54135, 129585, 53007, 109334, 90152, 127345, 82575, 82557, 81466, 117567, 61232, 90114, 84710, 117553, 117548, 117545, 115368, 117534, 115359, 127996, 114246, 115324, 125794, 134433, 97130, 70501, 62925, 87354, 100072, 87331, 96691, 69970, 49749, 75366, 84025, 133964, 132876, 111558, 56206, 87982, 95547, 63359, 81355, 117457, 73763, 82429, 72661, 116338, 115238, 67099, 128966, 79018, 9705…
GO:0044710	single-organism metabolic process	P	3.03E-02	4.36E-05	73	777	181	3504	over	116179, 115143, 60915, 73369, 87313, 44013, 87115, 88890, 116955, 83089, 66544, 93044, 87652, 115319, 85757, 126505, 116143, 129583, 87649, 59285, 93191, 117204, 80141, 76050, 76642, 116886, 115261, 75413, 116481, 87822, 50702, 86004, 121393, 114580, 97945, 116478, 123288, 89274, 80515, 117693, 91667, 116309, 84451, 114409, 88827, 114009, 61399, 121960, 82152, 58400, 59190, 129097, 133615, 84821,…	114968, 83068, 83063, 76578, 114959, 79820, 114947, 97865, 132981, 112752, 114928, 54138, 55221, 130798, 112749, 114919, 114904, 95656, 114902, 48710, 36780, 86987, 43264, 84796, 53007, 109334, 75402, 85874, 44322, 54797, 82592, 100752, 107134, 120978, 55870, 60184, 72105, 90152, 55862, 93418, 127345, 82575, 53684, 126257, 56947, 124071, 82568, 82567, 84734, 83646, 81466, 62321, 117567, 83637, 11…
GO:0006084	acetyl-CoA metabolic process	P	3.03E-02	4.60E-05	4	1	250	4280	over	116179, 114580, 114009, 114345	83378
GO-ID	Term	Category	FDR	P-Value	#Test	#Ref	#notAnnotTest	#notAnnotRef	Over/Under	TestSeqs	RefSeqs
GO:0006730	one-carbon metabolic process	P	1.13E-03	2.45E-07	4	2	49	4480	over	117719, 92148, 98707, 117150	115884, 44768
