# Supplementary material for: A role for small secreted proteins (SSPs) in a saprophytic fungal lifestyle: Ligninolytic enzyme regulation in Pleurotus ostreatus
Source: Sci Rep. 2017 Nov 6;7:14553. doi: 10.1038/s41598-017-15112-2 (PMC5674062; doi:10.1038/s41598-017-15112-2)
Supplement: Supplementary file 7 — Table S6 [file 41598_2017_15112_MOESM7_ESM.csv]

GO terms of biological processes for genes up regulated by 5-HMF
Level	GO ID	Term	#Seqs	Node Score	Parents(Acc)	Parents(Name)	Sequences
2	GO:0008152	metabolic process	129	177	GO:0008150	biological_process	99171, 44013, 82529, 116886, 114409, 115204, 115319, 116143, 116309, 116374, 116478, 116620, 116955, 117253, 117693, 121960, 123288, 129097, 129583, 46490, 53496, 58400, 59190, 60915, 66544, 75413, 75666, 77378, 80141, 81104, 82152, 83089, 84451, 85757, 86004, 86264, 86306, 87313, 87495, 87649, 87652, 87822, 88827, 88890, 91667, 93191, 97945, 98870, 76050, 80515, 116719, 81650, 114580, 88981, 452…
2	GO:0009987	cellular process	82	107	GO:0008150	biological_process	116620, 80515, 86004, 115319, 116719, 81650, 114580, 88981, 114345, 116179, 133615, 87115, 85757, 84821, 93044, 117204, 117842, 133042, 71359, 75413, 15987, 91667, 88827, 82404, 116804, 115261, 116886, 89274, 115173, 61399, 116481, 88890, 76642, 121393, 114009, 126505, 84960, 109584, 73369, 115962, 116478, 128914, 53880, 101217, 43698, 45206, 100327, 115686, 59319, 87950, 89797, 89877, 115143, 50…
2	GO:0044699	single-organism process	42	48	GO:0008150	biological_process	86004, 81650, 88981, 56505, 85143, 88827, 82404, 91667, 114580, 128914, 114594, 100327, 115686, 59319, 87950, 89797, 89877, 117058, 53880, 114885, 116282, 116978, 125214, 132960, 63963, 82601, 82985, 83146, 83595, 84958, 85755, 86680, 86753, 88445, 89021, 89323, 89895, 90127, 92448, 94780, 96022, 97911
2	GO:0050896	response to stimulus	5	6	GO:0008150	biological_process	88981, 86004, 88827, 100327, 53880
2	GO:0051179	localization	41	44	GO:0008150	biological_process	116736, 67633, 80765, 84807, 89869, 90028, 92728, 56505, 85143, 128914, 114594, 100327, 115686, 59319, 87950, 89797, 89877, 117058, 114885, 116282, 116978, 125214, 132960, 63963, 82601, 82985, 83146, 83595, 84958, 85755, 86680, 86753, 88445, 89021, 89323, 89895, 90127, 92448, 94780, 96022, 97911
2	GO:0065007	biological regulation	10	10	GO:0008150	biological_process	88981, 86004, 115319, 117842, 133042, 71359, 82404, 91667, 71759, 53880
2	GO:0071840	cellular component organization or biogenesis	4	4	GO:0008150	biological_process	81650, 88981, 53128, 114580
3	GO:0006807	nitrogen compound metabolic process	25	29	GO:0008152	metabolic process	99171, 116620, 80515, 115319, 85757, 84821, 93044, 117842, 133042, 71359, 15987, 91667, 86306, 89274, 116481, 121393, 126505, 84960, 109584, 73369, 116478, 115143, 50702, 96072, 59285
3	GO:0009056	catabolic process	20	20	GO:0008152	metabolic process	99171, 80515, 81650, 114345, 116179, 116620, 84821, 117204, 75413, 88827, 124117, 115261, 116481, 116478, 80141, 101217, 43698, 45206, 93044, 86004
3	GO:0009058	biosynthetic process	17	18	GO:0008152	metabolic process	116620, 115319, 116719, 88981, 85757, 117842, 133042, 71359, 15987, 114580, 84960, 109584, 73369, 53128, 84821, 115143, 50702
3	GO:0044237	cellular metabolic process	49	68	GO:0008152, GO:0009987	metabolic process, cellular process	116620, 80515, 115319, 116719, 81650, 114580, 88981, 114345, 116179, 133615, 87115, 85757, 84821, 93044, 117204, 117842, 133042, 71359, 75413, 15987, 91667, 88827, 82404, 116804, 115261, 116886, 89274, 115173, 61399, 116481, 88890, 76642, 121393, 114009, 126505, 86004, 84960, 109584, 73369, 115962, 116478, 53880, 101217, 43698, 45206, 115143, 50702, 96072, 59285
3	GO:0044238	primary metabolic process	62	76	GO:0008152	metabolic process	44013, 82529, 116620, 80515, 115319, 116719, 81650, 88981, 45264, 86004, 114345, 116179, 133615, 85757, 84821, 93044, 117204, 117842, 133042, 71359, 15987, 91667, 82404, 124117, 115261, 116886, 89274, 115173, 61399, 116481, 121393, 84960, 116478, 76642, 52745, 71759, 88371, 97877, 53880, 101217, 43698, 45206, 114580, 96072, 112745, 113478, 115916, 116804, 117470, 18313, 32416, 54867, 60707, 65411…
3	GO:0044710	single-organism metabolic process	73	96	GO:0008152	metabolic process	44013, 82529, 116886, 114409, 115204, 115319, 116143, 116309, 116374, 116478, 116620, 116955, 117253, 117693, 121960, 123288, 129097, 129583, 46490, 53496, 58400, 59190, 60915, 66544, 75413, 75666, 77378, 80141, 81104, 82152, 83089, 84451, 85757, 86004, 86264, 86306, 87313, 87495, 87649, 87652, 87822, 88827, 88890, 91667, 93191, 97945, 98870, 76050, 80515, 114580, 87115, 84821, 93044, 117204, 115…
3	GO:0044763	single-organism cellular process	41	43	GO:0044699, GO:0009987	single-organism process, cellular process	86004, 81650, 88981, 88827, 82404, 91667, 114580, 128914, 100327, 115686, 59319, 87950, 89797, 89877, 53880, 114885, 116282, 116978, 117058, 125214, 132960, 56505, 63963, 82601, 82985, 83146, 83595, 84958, 85143, 85755, 86680, 86753, 88445, 89021, 89323, 89895, 90127, 92448, 94780, 96022, 97911
3	GO:0050789	regulation of biological process	9	9	GO:0065007, GO:0008150	biological regulation, biological_process	88981, 115319, 117842, 133042, 71359, 82404, 91667, 71759, 53880
3	GO:0051234	establishment of localization	41	44	GO:0008150, GO:0051179	biological_process, localization	116736, 67633, 80765, 84807, 89869, 90028, 92728, 56505, 85143, 128914, 114594, 100327, 115686, 59319, 87950, 89797, 89877, 117058, 114885, 116282, 116978, 125214, 132960, 63963, 82601, 82985, 83146, 83595, 84958, 85755, 86680, 86753, 88445, 89021, 89323, 89895, 90127, 92448, 94780, 96022, 97911
3	GO:0071704	organic substance metabolic process	71	95	GO:0008152	metabolic process	99171, 44013, 82529, 116620, 80515, 115319, 116719, 81650, 114580, 88981, 45264, 86004, 114345, 116179, 133615, 85757, 84821, 93044, 117204, 117842, 133042, 71359, 15987, 91667, 86306, 82404, 124117, 115261, 89274, 116481, 115173, 76642, 121393, 114009, 126505, 84960, 116886, 109584, 73369, 115962, 116478, 52745, 71759, 88371, 97877, 53880, 80141, 101217, 43698, 45206, 116309, 129097, 115143, 507…
4	GO:0005975	carbohydrate metabolic process	30	36	GO:0071704, GO:0044238	organic substance metabolic process, primary metabolic process	81650, 88981, 45264, 86004, 114345, 116179, 133615, 124117, 116481, 115173, 76642, 101217, 43698, 45206, 112745, 113478, 115916, 116804, 117470, 18313, 32416, 54867, 60707, 65411, 82915, 84783, 84952, 90885, 90953, 99171
4	GO:0006091	generation of precursor metabolites and energy	7	7	GO:0044237	cellular metabolic process	114580, 87115, 114345, 115173, 116179, 133615, 61399
4	GO:0006629	lipid metabolic process	6	6	GO:0071704, GO:0044710, GO:0044238	organic substance metabolic process, single-organism metabolic process, primary metabolic process	44013, 82529, 117204, 115261, 114345, 114009
4	GO:0006725	cellular aromatic compound metabolic process	14	18	GO:0044237	cellular metabolic process	116620, 80515, 115319, 84821, 93044, 117842, 133042, 71359, 75413, 15987, 116481, 88890, 84960, 96072
4	GO:0006793	phosphorus metabolic process	12	13	GO:0044237	cellular metabolic process	116620, 80515, 114345, 116179, 93044, 82404, 116804, 114580, 116481, 114009, 84960, 53880
4	GO:0006810	transport	41	44	GO:0051234	establishment of localization	116736, 67633, 80765, 84807, 89869, 90028, 92728, 56505, 85143, 128914, 114594, 100327, 115686, 59319, 87950, 89797, 89877, 117058, 114885, 116282, 116978, 125214, 132960, 63963, 82601, 82985, 83146, 83595, 84958, 85755, 86680, 86753, 88445, 89021, 89323, 89895, 90127, 92448, 94780, 96022, 97911
4	GO:0019222	regulation of metabolic process	6	6	GO:0050789, GO:0008152	regulation of biological process, metabolic process	115319, 117842, 133042, 71359, 82404, 71759
4	GO:0034641	cellular nitrogen compound metabolic process	17	20	GO:0006807, GO:0044237	nitrogen compound metabolic process, cellular metabolic process	116620, 80515, 115319, 93044, 117842, 133042, 71359, 15987, 91667, 116481, 126505, 84960, 109584, 73369, 115143, 50702, 96072
4	GO:0035383	thioester metabolic process	4	4	GO:0071704, GO:0044237	organic substance metabolic process, cellular metabolic process	114345, 116179, 114580, 114009
4	GO:0043170	macromolecule metabolic process	21	21	GO:0071704	organic substance metabolic process	99171, 115319, 116719, 81650, 88981, 117842, 133042, 71359, 15987, 82404, 124117, 52745, 71759, 88371, 97877, 53880, 101217, 43698, 45206, 114580, 96072
4	GO:0044248	cellular catabolic process	11	11	GO:0044237, GO:0009056	cellular metabolic process, catabolic process	80515, 114345, 116179, 116620, 84821, 117204, 75413, 88827, 115261, 116478, 93044
4	GO:0044249	cellular biosynthetic process	16	17	GO:0009058, GO:0044237	biosynthetic process, cellular metabolic process	116620, 115319, 116719, 88981, 85757, 117842, 133042, 71359, 15987, 114580, 84960, 109584, 73369, 84821, 115143, 50702
4	GO:0044281	small molecule metabolic process	27	37	GO:0044710	single-organism metabolic process	116886, 116620, 80515, 114580, 85757, 84821, 93044, 91667, 115261, 89274, 116481, 115173, 76642, 121393, 114009, 126505, 84960, 109584, 73369, 115962, 116478, 86004, 80141, 114345, 116309, 129097, 59285
4	GO:0044711	single-organism biosynthetic process	7	7	GO:0009058, GO:0044710	biosynthetic process, single-organism metabolic process	85757, 116620, 109584, 73369, 84821, 115143, 50702
4	GO:0044712	single-organism catabolic process	5	5	GO:0044710, GO:0009056	single-organism metabolic process, catabolic process	116620, 84821, 115261, 116478, 80141
4	GO:0046483	heterocycle metabolic process	13	16	GO:0044237	cellular metabolic process	116620, 80515, 115319, 93044, 117842, 133042, 71359, 15987, 116481, 84960, 109584, 73369, 96072
4	GO:0050794	regulation of cellular process	7	7	GO:0009987, GO:0050789	cellular process, regulation of biological process	115319, 117842, 133042, 71359, 82404, 91667, 53880
4	GO:0051186	cofactor metabolic process	7	7	GO:0044237	cellular metabolic process	116620, 114345, 116179, 114580, 116481, 114009, 84960
4	GO:0055114	oxidation-reduction process	55	55	GO:0044710	single-organism metabolic process	114409, 115204, 115319, 116143, 116309, 116374, 116478, 116620, 116886, 116955, 117253, 117693, 121960, 123288, 129097, 129583, 46490, 53496, 58400, 59190, 60915, 66544, 75413, 75666, 77378, 80141, 81104, 82152, 82529, 83089, 84451, 85757, 86004, 86264, 86306, 87313, 87495, 87649, 87652, 87822, 88827, 88890, 91667, 93191, 97945, 98870, 114580, 87115, 114345, 115173, 116179, 133615, 61399, 116481,…
4	GO:1901360	organic cyclic compound metabolic process	14	19	GO:0071704	organic substance metabolic process	116620, 80515, 115319, 84821, 93044, 117842, 133042, 71359, 15987, 116481, 84960, 109584, 73369, 96072
4	GO:1901564	organonitrogen compound metabolic process	18	21	GO:0071704, GO:0006807	organic substance metabolic process, nitrogen compound metabolic process	99171, 116620, 80515, 85757, 84821, 91667, 86306, 89274, 116481, 121393, 126505, 84960, 109584, 73369, 116478, 115143, 50702, 59285
4	GO:1901575	organic substance catabolic process	18	18	GO:0071704, GO:0009056	organic substance metabolic process, catabolic process	99171, 80515, 81650, 114345, 116179, 116620, 84821, 117204, 124117, 115261, 116481, 116478, 80141, 101217, 43698, 45206, 93044, 86004
4	GO:1901576	organic substance biosynthetic process	16	17	GO:0071704, GO:0009058	organic substance metabolic process, biosynthetic process	116620, 115319, 116719, 88981, 85757, 117842, 133042, 71359, 15987, 114580, 84960, 109584, 73369, 84821, 115143, 50702
4	GO:1901615	organic hydroxy compound metabolic process	5	6	GO:0071704	organic substance metabolic process	76642, 86004, 80141, 116309, 129097
5	GO:0005976	polysaccharide metabolic process	6	6	GO:0043170, GO:0005975	macromolecule metabolic process, carbohydrate metabolic process	81650, 88981, 124117, 101217, 43698, 45206
5	GO:0006066	alcohol metabolic process	5	6	GO:1901615, GO:0044281	organic hydroxy compound metabolic process, small molecule metabolic process	76642, 86004, 80141, 116309, 129097
5	GO:0006082	organic acid metabolic process	16	22	GO:0071704, GO:0044237, GO:0044281	organic substance metabolic process, cellular metabolic process, small molecule metabolic process	114580, 116620, 85757, 84821, 91667, 115261, 89274, 115173, 76642, 121393, 114009, 126505, 115962, 116478, 114345, 59285
5	GO:0006139	nucleobase-containing compound metabolic process	11	12	GO:0034641, GO:0046483, GO:0006725, GO:1901360, GO:0044238	cellular nitrogen compound metabolic process, heterocycle metabolic process, cellular aromatic compound metabolic process, organic cyclic compound metabolic process, primary metabolic process	116620, 80515, 115319, 93044, 117842, 133042, 71359, 15987, 116481, 84960, 96072
5	GO:0006732	coenzyme metabolic process	7	7	GO:0051186	cofactor metabolic process	116620, 114345, 116179, 114580, 116481, 114009, 84960
5	GO:0006796	phosphate-containing compound metabolic process	8	9	GO:0006793	phosphorus metabolic process	116620, 80515, 93044, 82404, 116804, 116481, 84960, 53880
5	GO:0009057	macromolecule catabolic process	6	6	GO:0043170, GO:1901575	macromolecule metabolic process, organic substance catabolic process	99171, 81650, 124117, 101217, 43698, 45206
5	GO:0009059	macromolecule biosynthetic process	7	7	GO:1901576, GO:0043170	organic substance biosynthetic process, macromolecule metabolic process	115319, 116719, 88981, 117842, 133042, 71359, 15987
5	GO:0009889	regulation of biosynthetic process	4	4	GO:0019222, GO:0009058	regulation of metabolic process, biosynthetic process	115319, 117842, 133042, 71359
5	GO:0010467	gene expression	6	6	GO:0043170	macromolecule metabolic process	115319, 116719, 117842, 133042, 71359, 15987
5	GO:0015980	energy derivation by oxidation of organic compounds	6	6	GO:0055114, GO:0006091	oxidation-reduction process, generation of precursor metabolites and energy	114580, 114345, 115173, 116179, 133615, 61399
5	GO:0016052	carbohydrate catabolic process	7	7	GO:0005975, GO:1901575	carbohydrate metabolic process, organic substance catabolic process	81650, 124117, 116481, 101217, 43698, 45206, 86004
5	GO:0018130	heterocycle biosynthetic process	9	10	GO:0046483, GO:0044249	heterocycle metabolic process, cellular biosynthetic process	116620, 115319, 117842, 133042, 71359, 15987, 84960, 109584, 73369
5	GO:0019438	aromatic compound biosynthetic process	8	8	GO:0006725, GO:0044249	cellular aromatic compound metabolic process, cellular biosynthetic process	116620, 115319, 117842, 133042, 71359, 15987, 84960, 84821
5	GO:0019439	aromatic compound catabolic process	5	5	GO:0044248, GO:0006725	cellular catabolic process, cellular aromatic compound metabolic process	80515, 116620, 84821, 75413, 93044
5	GO:0019538	protein metabolic process	8	8	GO:0043170, GO:0044238	macromolecule metabolic process, primary metabolic process	116719, 82404, 52745, 71759, 88371, 97877, 53880, 114580
5	GO:0019637	organophosphate metabolic process	5	6	GO:0071704, GO:0006793	organic substance metabolic process, phosphorus metabolic process	116620, 80515, 93044, 116481, 84960
5	GO:0031323	regulation of cellular metabolic process	5	5	GO:0019222, GO:0050794, GO:0044237	regulation of metabolic process, regulation of cellular process, cellular metabolic process	115319, 117842, 133042, 71359, 82404
5	GO:0044255	cellular lipid metabolic process	4	4	GO:0006629, GO:0044237	lipid metabolic process, cellular metabolic process	117204, 115261, 114345, 114009
5	GO:0044260	cellular macromolecule metabolic process	14	14	GO:0044237, GO:0043170	cellular metabolic process, macromolecule metabolic process	115319, 116719, 81650, 88981, 117842, 133042, 71359, 15987, 82404, 53880, 101217, 43698, 45206, 114580
5	GO:0044262	cellular carbohydrate metabolic process	10	10	GO:0044237, GO:0005975	cellular metabolic process, carbohydrate metabolic process	88981, 114345, 116179, 133615, 115173, 76642, 86004, 101217, 43698, 45206
5	GO:0044271	cellular nitrogen compound biosynthetic process	11	12	GO:0034641, GO:0044249	cellular nitrogen compound metabolic process, cellular biosynthetic process	116620, 115319, 117842, 133042, 71359, 15987, 84960, 109584, 73369, 115143, 50702
5	GO:0044282	small molecule catabolic process	5	5	GO:0044712, GO:0044281	single-organism catabolic process, small molecule metabolic process	116620, 84821, 115261, 116478, 80141
5	GO:0044283	small molecule biosynthetic process	5	5	GO:0044711, GO:0044281	single-organism biosynthetic process, small molecule metabolic process	85757, 116620, 109584, 73369, 84821
5	GO:0044723	single-organism carbohydrate metabolic process	7	12	GO:0005975	carbohydrate metabolic process	88981, 45264, 86004, 116481, 101217, 43698, 45206
5	GO:0044765	single-organism transport	34	37	GO:0044699, GO:0006810	single-organism process, transport	56505, 85143, 128914, 114594, 100327, 115686, 59319, 87950, 89797, 89877, 117058, 114885, 116282, 116978, 125214, 132960, 63963, 82601, 82985, 83146, 83595, 84958, 85755, 86680, 86753, 88445, 89021, 89323, 89895, 90127, 92448, 94780, 96022, 97911
5	GO:0051171	regulation of nitrogen compound metabolic process	4	4	GO:0019222, GO:0006807	regulation of metabolic process, nitrogen compound metabolic process	115319, 117842, 133042, 71359
5	GO:0060255	regulation of macromolecule metabolic process	5	5	GO:0019222, GO:0043170	regulation of metabolic process, macromolecule metabolic process	115319, 117842, 133042, 71359, 82404
5	GO:0071702	organic substance transport	9	9	GO:0006810	transport	56505, 85143, 114594, 115686, 59319, 87950, 89797, 89877, 117058
5	GO:0071705	nitrogen compound transport	7	7	GO:0006810	transport	128914, 114594, 115686, 59319, 87950, 89797, 89877
5	GO:0080090	regulation of primary metabolic process	5	5	GO:0019222, GO:0044238	regulation of metabolic process, primary metabolic process	115319, 117842, 133042, 71359, 82404
5	GO:1901361	organic cyclic compound catabolic process	4	4	GO:1901575, GO:1901360	organic substance catabolic process, organic cyclic compound metabolic process	80515, 116620, 84821, 93044
5	GO:1901362	organic cyclic compound biosynthetic process	10	11	GO:1901576, GO:1901360	organic substance biosynthetic process, organic cyclic compound metabolic process	116620, 115319, 117842, 133042, 71359, 15987, 84960, 109584, 73369, 84821
5	GO:1901565	organonitrogen compound catabolic process	5	5	GO:1901564, GO:1901575	organonitrogen compound metabolic process, organic substance catabolic process	99171, 80515, 116620, 84821, 116478
5	GO:1901566	organonitrogen compound biosynthetic process	7	8	GO:1901576, GO:1901564	organic substance biosynthetic process, organonitrogen compound metabolic process	116620, 85757, 84960, 109584, 73369, 115143, 50702
6	GO:0000272	polysaccharide catabolic process	5	5	GO:0009057, GO:0005976, GO:0016052	macromolecule catabolic process, polysaccharide metabolic process, carbohydrate catabolic process	81650, 124117, 101217, 43698, 45206
6	GO:0006508	proteolysis	4	4	GO:0019538	protein metabolic process	52745, 71759, 88371, 97877
6	GO:0006637	acyl-CoA metabolic process	4	4	GO:0006793, GO:0006732, GO:0035383	phosphorus metabolic process, coenzyme metabolic process, thioester metabolic process	114345, 116179, 114580, 114009
6	GO:0006811	ion transport	7	7	GO:0044765	single-organism transport	128914, 115686, 59319, 87950, 89797, 89877, 117058
6	GO:0010468	regulation of gene expression	4	4	GO:0010467, GO:0060255	gene expression, regulation of macromolecule metabolic process	115319, 117842, 133042, 71359
6	GO:0010556	regulation of macromolecule biosynthetic process	4	4	GO:0009059, GO:0009889, GO:0060255	macromolecule biosynthetic process, regulation of biosynthetic process, regulation of macromolecule metabolic process	115319, 117842, 133042, 71359
6	GO:0015849	organic acid transport	6	6	GO:0044765, GO:0071702	single-organism transport, organic substance transport	115686, 59319, 87950, 89797, 89877, 117058
6	GO:0016054	organic acid catabolic process	4	4	GO:0044282, GO:0044248, GO:0006082, GO:1901575	small molecule catabolic process, cellular catabolic process, organic acid metabolic process, organic substance catabolic process	116620, 84821, 115261, 116478
6	GO:0019219	regulation of nucleobase-containing compound metabolic process	4	4	GO:0006139, GO:0080090, GO:0051171, GO:0031323	nucleobase-containing compound metabolic process, regulation of primary metabolic process, regulation of nitrogen compound metabolic process, regulation of cellular metabolic process	115319, 117842, 133042, 71359
6	GO:0031326	regulation of cellular biosynthetic process	4	4	GO:0044249, GO:0009889, GO:0031323	cellular biosynthetic process, regulation of biosynthetic process, regulation of cellular metabolic process	115319, 117842, 133042, 71359
6	GO:0034645	cellular macromolecule biosynthetic process	7	7	GO:0009059, GO:0044260, GO:0044249	macromolecule biosynthetic process, cellular macromolecule metabolic process, cellular biosynthetic process	115319, 116719, 88981, 117842, 133042, 71359, 15987
6	GO:0034654	nucleobase-containing compound biosynthetic process	7	7	GO:0019438, GO:0044271, GO:0018130, GO:0006139, GO:1901362	aromatic compound biosynthetic process, cellular nitrogen compound biosynthetic process, heterocycle biosynthetic process, nucleobase-containing compound metabolic process, organic cyclic compound biosynthetic process	116620, 115319, 117842, 133042, 71359, 15987, 84960
6	GO:0043436	oxoacid metabolic process	15	21	GO:0006082	organic acid metabolic process	114580, 116620, 85757, 84821, 91667, 115261, 89274, 115173, 76642, 121393, 114009, 115962, 116478, 114345, 59285
6	GO:0044264	cellular polysaccharide metabolic process	4	4	GO:0005976, GO:0044262, GO:0044260	polysaccharide metabolic process, cellular carbohydrate metabolic process, cellular macromolecule metabolic process	88981, 101217, 43698, 45206
6	GO:0044267	cellular protein metabolic process	4	4	GO:0019538, GO:0044260	protein metabolic process, cellular macromolecule metabolic process	116719, 82404, 53880, 114580
6	GO:0044724	single-organism carbohydrate catabolic process	5	5	GO:0044723, GO:0016052	single-organism carbohydrate metabolic process, carbohydrate catabolic process	116481, 101217, 43698, 45206, 86004
6	GO:0045333	cellular respiration	5	5	GO:0015980	energy derivation by oxidation of organic compounds	114345, 115173, 116179, 133615, 61399
6	GO:0055085	transmembrane transport	33	33	GO:0044765, GO:0044763	single-organism transport, single-organism cellular process	128914, 100327, 115686, 59319, 87950, 89797, 89877, 114885, 116282, 116978, 117058, 125214, 132960, 56505, 63963, 82601, 82985, 83146, 83595, 84958, 85143, 85755, 86680, 86753, 88445, 89021, 89323, 89895, 90127, 92448, 94780, 96022, 97911
6	GO:0055086	nucleobase-containing small molecule metabolic process	5	6	GO:0044281, GO:0006139	small molecule metabolic process, nucleobase-containing compound metabolic process	116620, 80515, 93044, 116481, 84960
6	GO:0090304	nucleic acid metabolic process	6	6	GO:0043170, GO:0006139	macromolecule metabolic process, nucleobase-containing compound metabolic process	115319, 117842, 133042, 71359, 15987, 96072
7	GO:0006084	acetyl-CoA metabolic process	4	4	GO:0006637	acyl-CoA metabolic process	114345, 116179, 114580, 114009
7	GO:0006753	nucleoside phosphate metabolic process	5	6	GO:0006796, GO:0055086, GO:0019637	phosphate-containing compound metabolic process, nucleobase-containing small molecule metabolic process, organophosphate metabolic process	116620, 80515, 93044, 116481, 84960
7	GO:0006820	anion transport	7	7	GO:0006811	ion transport	128914, 115686, 59319, 87950, 89797, 89877, 117058
7	GO:0009060	aerobic respiration	5	5	GO:0045333	cellular respiration	114345, 115173, 116179, 133615, 61399
7	GO:0016070	RNA metabolic process	5	5	GO:0044260, GO:0090304	cellular macromolecule metabolic process, nucleic acid metabolic process	115319, 117842, 133042, 71359, 15987
7	GO:0019752	carboxylic acid metabolic process	15	21	GO:0043436	oxoacid metabolic process	114580, 116620, 85757, 84821, 91667, 115261, 89274, 115173, 76642, 121393, 114009, 115962, 116478, 114345, 59285
7	GO:0034220	ion transmembrane transport	6	6	GO:0055085, GO:0006811	transmembrane transport, ion transport	128914, 115686, 59319, 87950, 89797, 89877
7	GO:2000112	regulation of cellular macromolecule biosynthetic process	4	4	GO:0031326, GO:0034645, GO:0010556	regulation of cellular biosynthetic process, cellular macromolecule biosynthetic process, regulation of macromolecule biosynthetic process	115319, 117842, 133042, 71359
8	GO:0006099	tricarboxylic acid cycle	5	5	GO:0009060, GO:0044238	aerobic respiration, primary metabolic process	114345, 115173, 116179, 133615, 61399
8	GO:0006520	cellular amino acid metabolic process	8	9	GO:1901564, GO:0019752, GO:0044238	organonitrogen compound metabolic process, carboxylic acid metabolic process, primary metabolic process	116620, 85757, 84821, 91667, 89274, 121393, 116478, 59285
8	GO:0009117	nucleotide metabolic process	5	5	GO:0006753	nucleoside phosphate metabolic process	116620, 80515, 93044, 116481, 84960
8	GO:0015711	organic anion transport	6	6	GO:0006820, GO:0071702	anion transport, organic substance transport	115686, 59319, 87950, 89797, 89877, 117058
8	GO:0032774	RNA biosynthetic process	5	5	GO:0009059, GO:0034654, GO:0016070	macromolecule biosynthetic process, nucleobase-containing compound biosynthetic process, RNA metabolic process	115319, 117842, 133042, 71359, 15987
8	GO:0032787	monocarboxylic acid metabolic process	8	10	GO:0019752	carboxylic acid metabolic process	114580, 116620, 115261, 115173, 76642, 114009, 114345, 84821
8	GO:0043648	dicarboxylic acid metabolic process	4	4	GO:0019752	carboxylic acid metabolic process	89274, 116620, 116478, 76642
8	GO:0046395	carboxylic acid catabolic process	4	4	GO:0019752, GO:0016054	carboxylic acid metabolic process, organic acid catabolic process	116620, 84821, 115261, 116478
8	GO:0051252	regulation of RNA metabolic process	4	4	GO:0019219, GO:0016070, GO:0060255	regulation of nucleobase-containing compound metabolic process, RNA metabolic process, regulation of macromolecule metabolic process	115319, 117842, 133042, 71359
9	GO:0006351	transcription, DNA-dependent	5	5	GO:0010467, GO:0034645, GO:0032774	gene expression, cellular macromolecule biosynthetic process, RNA biosynthetic process	115319, 117842, 133042, 71359, 15987
9	GO:0046942	carboxylic acid transport	6	6	GO:0015711, GO:0015849	organic anion transport, organic acid transport	115686, 59319, 87950, 89797, 89877, 117058
9	GO:1901605	alpha-amino acid metabolic process	6	6	GO:0006520	cellular amino acid metabolic process	116620, 84821, 89274, 121393, 116478, 59285
9	GO:2001141	regulation of RNA biosynthetic process	4	4	GO:0032774, GO:0031326, GO:0010556, GO:0051252	RNA biosynthetic process, regulation of cellular biosynthetic process, regulation of macromolecule biosynthetic process, regulation of RNA metabolic process	115319, 117842, 133042, 71359
10	GO:0006355	regulation of transcription, DNA-dependent	4	4	GO:0006351, GO:2000112, GO:0010468, GO:2001141	transcription, DNA-dependent, regulation of cellular macromolecule biosynthetic process, regulation of gene expression, regulation of RNA biosynthetic process	115319, 117842, 133042, 71359
10	GO:0006865	amino acid transport	5	5	GO:0046942, GO:0071705	carboxylic acid transport, nitrogen compound transport	115686, 59319, 87950, 89797, 89877
11	GO:0003333	amino acid transmembrane transport	5	5	GO:0006865, GO:0034220	amino acid transport, ion transmembrane transport	115686, 59319, 87950, 89797, 89877
